# Supplementary material for: The Plant Short-Chain Dehydrogenase (SDR) superfamily: genome-wide inventory and diversification patterns
Source: BMC Plant Biol. 2012 Nov 20;12:219. doi: 10.1186/1471-2229-12-219 (PMC3541173; doi:10.1186/1471-2229-12-219)
Supplement: Additional file 1 — Table S1. Exhaustive inventory of plant SDRs. [file 1471-2229-12-219-S1.xls]

## Sheet: Table S1-Ambiguous predictions
SDR family	Species	Locus	Identifier	SDR-initiative HMM	From pos	To pos	Score	Pfam	From pos	To pos	Score	Predicted SDR type	From pos	To pos	Score	Comments
AT1G16720.1 (HCF173)	Arabidopsis	AT1G16720	AT1G16720.1					pf01370	165	266	26.8
AT1G16720.1 (HCF173)	Chlamydomonas	Au9.Cre13.g578650	Au9.Cre13.g578650					pf01073	150	241	30.7
AT1G16720.1 (HCF173)	Glycine	Glyma07g00240	Glyma07g00240.1|PAC:16265627					pf01370	133	233	29.4
AT1G16720.1 (HCF173)	Glycine	Glyma08g24280	Glyma08g24280.1|PAC:16272318					pf01370	146	245	30.5
AT1G16720.1 (HCF173)	Physcomitrella	jgi|Phypa1_1|151003|e_gw1.326.25.1	jgi|Phypa1_1|151003|e_gw1.326.25.1					pf01370	70	170	34.5
AT1G16720.1 (HCF173)	Physcomitrella	jgi|Phypa1_1|187481|estExt_gwp_gw1.C_1060049	jgi|Phypa1_1|187481|estExt_gwp_gw1.C_1060049					pf01370	70	170	33.1
AT1G16720.1 (HCF173)	Populus	POPTR_0007s15080	POPTR_0007s15080.1					pf01370	136	236	31.7
AT1G16720.1 (HCF173)	Populus	POPTR_0014s00250	POPTR_0014s00250.1					pf01370	151	251	27.4
AT1G16720.1 (HCF173)	Selaginella	jgi|Selmo1|183274|estExt_Genewise1Plus.C_820188	jgi|Selmo1|183274|estExt_Genewise1Plus.C_820188					pf01370	129	228	28.4
AT1G16720.1 (HCF173)	Vitis	GSVIVT01029443001	GSVIVT01029443001					pf01370	65	164	28.3
AT1G16720.1 (HCF173)	Zea	GRMZM2G397247	GRMZM2G397247_P01					pf00106	200	264	27.5
AT1G16720.1 (HCF173)	Sorghum	jgi|Sorbi1|5037518|Sb04g003040	jgi|Sorbi1|5037518|Sb04g003040					pf00106	169	234	28.1
AT1G16720.1 (HCF173)	Sorghum	jgi|Sorbi1|5062223|Sb10g029280	jgi|Sorbi1|5062223|Sb10g029280					pf00106	204	268	25.2
AT1G16720.1 (HCF173)	Oryza	LOC_Os02g04510	LOC_Os02g04510.1|13102.m00473|protein					pf00106	165	230	28.2
AT1G16720.1 (HCF173)	Oryza	LOC_Os06g49120	LOC_Os06g49120.1|13106.m05241|protein					pf00106	215	280	25.2
AT1G19690.1	Arabidopsis	AT1G19690	AT1G19690.1													Identified by homologies with other species
AT1G19690.1	Chlamydomonas	Au9.Cre14.g628500	Au9.Cre14.g628500					pf01370	50	115	27.8
AT1G19690.1	Glycine	Glyma14g07780	Glyma14g07780.1|PAC:16294742					pf01370	18	136	30.2
AT1G19690.1	Physcomitrella	jgi|Phypa1_1|141442|e_gw1.178.34.1	jgi|Phypa1_1|141442|e_gw1.178.34.1					pf01370	45	262	24.8
AT1G19690.1	Selaginella	jgi|Selmo1|234809|fgenesh1_pm.C_scaffold_68000008	jgi|Selmo1|234809|fgenesh1_pm.C_scaffold_68000008					pf01370	101	215	20.6
AT1G19690.1	Sorghum	jgi|Sorbi1|5052898|Sb03g010160	jgi|Sorbi1|5052898|Sb03g010160					pf01370	28	225	29.4
AT1G19690.1	Populus	POPTR_0002s03290	POPTR_0002s03290.1													Identified by homologies with other species
AT1G19690.1	Vitis	GSVIVT01009772001	GSVIVT01009772001													Identified by homologies with other species
AT1G19690.1	Oryza	LOC_Os01g15660	LOC_Os01g15660.1|13101.m01734|protein													Identified by homologies with other species
AT1G19690.1	Zea	GRMZM2G119749	GRMZM2G119749_P01													Identified by homologies with other species
AT1G19690.1	Glycine	Glyma17g37200	Glyma17g37200.1|PAC:16307321													Identified by homologies with other species
AT1G32220.1	Arabidopsis	AT1G32220	AT1G32220.1					pf01370	65	168	31.9
AT1G32220.1	Arabidopsis	AT5G10730	AT5G10730.1					pf01370	60	167	57.6
AT1G32220.1	Arabidopsis	AT5G15910	AT5G15910.1					pf01370	44	152	56.7
AT1G32220.1	Chlamydomonas	Au9.Cre03.g199150	Au9.Cre03.g199150					pf01370	55	163	41.4
AT1G32220.1	Glycine	Glyma01g01830	Glyma01g01830.1|PAC:16243080					pf01370	72	177	30.5
AT1G32220.1	Glycine	Glyma04g06210	Glyma04g06210.1|PAC:16255039					pf01370	60	167	55.7
AT1G32220.1	Glycine	Glyma06g06280	Glyma06g06280.1|PAC:16261912					pf01370	2	110	48.9
AT1G32220.1	Glycine	Glyma09g34090	Glyma09g34090.1|PAC:16277123					pf01370	72	177	32
AT1G32220.1	Oryza	LOC_Os02g35039	LOC_Os02g35039.1|13102.m03796|protein					pf01370	67	174	54.5
AT1G32220.1	Oryza	LOC_Os04g33060	LOC_Os04g33060.1|13104.m03186|protein					pf01370	81	186	33.2
AT1G32220.1	Physcomitrella	jgi|Phypa1_1|133255|e_gw1.101.70.1	jgi|Phypa1_1|133255|e_gw1.101.70.1					pf01370	11	116	38.2
AT1G32220.1	Physcomitrella	jgi|Phypa1_1|139377|e_gw1.156.59.1	jgi|Phypa1_1|139377|e_gw1.156.59.1					pf01370	2	117	31.2
AT1G32220.1	Physcomitrella	jgi|Phypa1_1|25906|gw1.35.187.1	jgi|Phypa1_1|25906|gw1.35.187.1					pf01370	10	116	43.7
AT1G32220.1	Physcomitrella	jgi|Phypa1_1|6130|gw1.185.24.1	jgi|Phypa1_1|6130|gw1.185.24.1					pf01370	16	122	49
AT1G32220.1	Populus	POPTR_0001s01960	POPTR_0001s01960.1					pf01370	74	186	27.5
AT1G32220.1	Populus	POPTR_0004s10590	POPTR_0004s10590.1					pf01370	51	145	39.6
AT1G32220.1	Populus	POPTR_0006s28380	POPTR_0006s28380.1					pf01370	60	167	52
AT1G32220.1	Populus	POPTR_0018s03150	POPTR_0018s03150.1					pf01370	60	168	51.3
AT1G32220.1	Selaginella	jgi|Selmo1|116985|e_gw1.55.431.1	jgi|Selmo1|116985|e_gw1.55.431.1					pf01370	1	110	41.7
AT1G32220.1	Selaginella	jgi|Selmo1|93869|e_gw1.14.1001.1	jgi|Selmo1|93869|e_gw1.14.1001.1					pf01370	11	116	30.8
AT1G32220.1	Sorghum	jgi|Sorbi1|5053119|Sb03g016080	jgi|Sorbi1|5053119|Sb03g016080					pf01370	83	150	34.8
AT1G32220.1	Sorghum	jgi|Sorbi1|5057142|Sb06g015130	jgi|Sorbi1|5057142|Sb06g015130					pf01370	75	180	30.2
AT1G32220.1	Vitis	GSVIVT01013094001	GSVIVT01013094001					pf01370	63	168	33.2
AT1G32220.1	Vitis	GSVIVT01036044001	GSVIVT01036044001					pf01370	60	167	56.2	extended	58	265	71.2
AT1G32220.1	Zea	GRMZM2G069708	GRMZM2G069708_P01					pf01370	75	180	31.2
AT1G32220.1	Zea	GRMZM2G154556	GRMZM2G154556_P03					pf01370	59	166	53.7
AT1G50450.1	Arabidopsis	AT1G50450	AT1G50450.1					pf00106	41	122	25
AT1G50450.1	Chlamydomonas	Au9.Cre16.g666050	Au9.Cre16.g666050					pf00106	43	127	32.3
AT1G50450.1	Glycine	Glyma11g10110	Glyma11g10110.1|PAC:16283328					pf01370	43	119	24.5
AT1G50450.1	Glycine	Glyma12g02430	Glyma12g02430.1|PAC:16286113					pf01370	43	119	22.9
AT1G50450.1	Oryza	LOC_Os11g04490	LOC_Os11g04490.1|13111.m00406|protein					pf00106	52	130	29.2
AT1G50450.1	Oryza	LOC_Os12g04260	LOC_Os12g04260.1|13112.m00405|protein					pf00106	40	118	30.5
AT1G50450.1	Physcomitrella	jgi|Phypa1_1|60939|fgenesh1_pm.scaffold_303000004	jgi|Phypa1_1|60939|fgenesh1_pm.scaffold_303000004					pf00106	2	75	28.2
AT1G50450.1	Populus	POPTR_0009s05470	POPTR_0009s05470.1					pf00106	47	127	20.8
AT1G50450.1	Selaginella	jgi|Selmo1|75562|e_gw1.0.2286.1	jgi|Selmo1|75562|e_gw1.0.2286.1					pf00106	42	142	29.3
AT1G50450.1	Sorghum	jgi|Sorbi1|5045017|Sb08g014945	jgi|Sorbi1|5045017|Sb08g014945					pf01073	14	91	24.1
AT1G50450.1	Sorghum	jgi|Sorbi1|5056326|Sb05g002420	jgi|Sorbi1|5056326|Sb05g002420					pf01370	39	115	21.8
AT1G50450.1	Vitis	GSVIVT01031546001	GSVIVT01031546001					pf00106	35	115	21.6
AT1G50450.1	Zea	GRMZM2G123652	GRMZM2G123652_P02					pf01370	47	126	23.3
AT2G21280.1 SulA	Arabidopsis	AT2G21280	AT2G21280.1					pf01370	49	271	63.4
AT2G21280.1 SulA	Chlamydomonas	Au9.Cre05.g233150	Au9.Cre05.g233150					pf01370	90	172	24.3
AT2G21280.1 SulA	Glycine	Glyma11g11750	Glyma11g11750.1|PAC:16283544					pf01370	51	273	63.2
AT2G21280.1 SulA	Glycine	Glyma12g04100	Glyma12g04100.1|PAC:16286331					pf01370	50	272	59.8
AT2G21280.1 SulA	Oryza	LOC_Os02g58790	LOC_Os02g58790.1|13102.m06814|protein					pf01370	58	280	65.8
AT2G21280.1 SulA	Physcomitrella	jgi|Phypa1_1|131169|e_gw1.87.39.1	jgi|Phypa1_1|131169|e_gw1.87.39.1					pf01370	46	267	54.5
AT2G21280.1 SulA	Populus	POPTR_0009s12770	POPTR_0009s12770.1					pf01370	52	274	62
AT2G21280.1 SulA	Selaginella	jgi|Selmo1|173339|estExt_Genewise1Plus.C_210526	jgi|Selmo1|173339|estExt_Genewise1Plus.C_210526					pf01370	4	137	46
AT2G21280.1 SulA	Vitis	GSVIVT01024169001	GSVIVT01024169001					pf01370	57	277	71.7
AT2G21280.1 SulA	Zea	GRMZM2G077531	GRMZM2G077531_P02					pf01370	36	108	29.5
AT2G21280.1 SulA	Zea	GRMZM2G344061	GRMZM2G344061_P01													Truncated protein homologous to 'AT2G21280.1 SulA' proteins
AT2G34460.1 (flavine reductase related)	Arabidopsis	AT2G34460	AT2G34460.1					pf01370	49	210	41.9
AT2G34460.1 (flavine reductase related)	Chlamydomonas	Au9.Cre06.g300700	Au9.Cre06.g300700					pf01370	52	212	27.4
AT2G34460.1 (flavine reductase related)	Chlamydomonas	Au9.Cre07.g349700	Au9.Cre07.g349700					pf01073	46	161	38.4
AT2G34460.1 (flavine reductase related)	Chlamydomonas	Au9.Cre13.g575850	Au9.Cre13.g575850					pf01073	8	122	35.3
AT2G34460.1 (flavine reductase related)	Chlamydomonas	Au9.Cre22.g764000	Au9.Cre22.g764000					pf01370	73	185	21.7
AT2G34460.1 (flavine reductase related)	Glycine	Glyma05g26000	Glyma05g26000.1|PAC:16259653					pf01370	60	222	44.4
AT2G34460.1 (flavine reductase related)	Glycine	Glyma08g08940	Glyma08g08940.1|PAC:16270474					pf01370	58	220	45.6
AT2G34460.1 (flavine reductase related)	Physcomitrella	jgi|Phypa1_1|168786|estExt_fgenesh1_pg.C_1890017	jgi|Phypa1_1|168786|estExt_fgenesh1_pg.C_1890017					pf01073	529	643	40.1
AT2G34460.1 (flavine reductase related)	Physcomitrella	jgi|Phypa1_1|209343|estExt_Genewise1.C_530168	jgi|Phypa1_1|209343|estExt_Genewise1.C_530168					pf01073	101	217	47.3
AT2G34460.1 (flavine reductase related)	Populus	POPTR_0011s02760	POPTR_0011s02760.1					pf01370	67	229	45.6
AT2G34460.1 (flavine reductase related)	Selaginella	jgi|Selmo1|106162|e_gw1.33.466.1	jgi|Selmo1|106162|e_gw1.33.466.1					pf01370	82	163	26.1
AT2G34460.1 (flavine reductase related)	Selaginella	jgi|Selmo1|439356|estExt_fgenesh2_pg.C_60327	jgi|Selmo1|439356|estExt_fgenesh2_pg.C_60327					pf01370	237	352	34.1
AT2G34460.1 (flavine reductase related)	Selaginella	jgi|Selmo1|83318|e_gw1.5.1249.1	jgi|Selmo1|83318|e_gw1.5.1249.1					pf01370	33	193	44.7
AT2G34460.1 (flavine reductase related)	Sorghum	jgi|Sorbi1|5058848|Sb07g023080	jgi|Sorbi1|5058848|Sb07g023080					pf01370	53	212	43.8
AT2G34460.1 (flavine reductase related)	Vitis	GSVIVT01021427001	GSVIVT01021427001					pf01370	103	264	42.7
AT2G34460.1 (flavine reductase related)	Zea	GRMZM2G031169	GRMZM2G031169_P02					pf01370	53	212	42.3
AT3G18890.1 (flavin reductase like)	Sorghum	jgi|Sorbi1|5050433|Sb02g000230	jgi|Sorbi1|5050433|Sb02g000230					pf01073	119	240	22.8
AT3G18890.1 (flavin reductase like)	Arabidopsis	AT3G18890	AT3G18890.1					pf01073	86	212	32.4
AT3G18890.1 (flavin reductase like)	Glycine	Glyma11g12900	Glyma11g12900.1|PAC:16283687					pf01073	27	153	26.9
AT3G18890.1 (flavin reductase like)	Glycine	Glyma12g05030	Glyma12g05030.1|PAC:16286443					pf01073	87	213	30.2
AT3G18890.1 (flavin reductase like)	Oryza	LOC_Os10g01044	LOC_Os10g01044.1|13110.m00004|protein					pf01370	75	202	22.6
AT3G18890.1 (flavin reductase like)	Physcomitrella	jgi|Phypa1_1|124760|e_gw1.51.229.1	jgi|Phypa1_1|124760|e_gw1.51.229.1					pf01073	32	145	38.2
AT3G18890.1 (flavin reductase like)	Populus	POPTR_0004s15750	POPTR_0004s15750.1					pf01073	85	209	29.3
AT3G18890.1 (flavin reductase like)	Populus	POPTR_0009s11450	POPTR_0009s11450.1					pf01073	85	209	31.7
AT3G18890.1 (flavin reductase like)	Selaginella	jgi|Selmo1|99168|e_gw1.21.300.1	jgi|Selmo1|99168|e_gw1.21.300.1					pf01073	60	186	37.4
AT3G18890.1 (flavin reductase like)	Vitis	GSVIVT01031907001	GSVIVT01031907001					pf01073	85	213	30.9
AT4G18810.1	Arabidopsis	AT4G18810	AT4G18810.1													Identified by homologies with other species
AT4G18810.1	Glycine	Glyma05g29330	Glyma05g29330.1|PAC:16260044					pf01370	129	205	28.2
AT4G18810.1	Glycine	Glyma08g12480	Glyma08g12480.1|PAC:16270891					pf01370	129	203	28.1
AT4G18810.1	Oryza	LOC_Os02g13970	LOC_Os02g13970.1|13102.m01554|protein					pf01370	116	186	22.5
AT4G18810.1	Physcomitrella	jgi|Phypa1_1|62233|fgenesh1_kg.scaffold_6000001	jgi|Phypa1_1|62233|fgenesh1_kg.scaffold_6000001					pf01370	118	185	23.9
AT4G18810.1	Populus	POPTR_0004s05960	POPTR_0004s05960.1					pf01370	127	210	27.4
AT4G18810.1	Selaginella	jgi|Selmo1|170011|estExt_Genewise1Plus.C_100901	jgi|Selmo1|170011|estExt_Genewise1Plus.C_100901					pf01370	12	83	23.8
AT4G18810.1	Sorghum	jgi|Sorbi1|5054942|Sb04g008450	jgi|Sorbi1|5054942|Sb04g008450					pf01370	121	193	22.7
AT4G18810.1	Vitis	GSVIVT01021256001	GSVIVT01021256001					pf01370	134	207	20.9
AT4G18810.1	Zea	GRMZM2G019358	GRMZM2G019358_P04					pf01370	119	191	23.6
AT4G18810.1	Chlamydomonas	Au9.Cre05.g244800	Au9.Cre05.g244800					pf00106	111	175	25.2
AT4G31530.1	Arabidopsis	AT4G31530	AT4G31530.1					pf01073	77	208	40.5
AT4G31530.1	Chlamydomonas	Au9.Cre03.g181250	Au9.Cre03.g181250					pf01370	46	165	31.5
AT4G31530.1	Glycine	Glyma03g22780	Glyma03g22780.1|PAC:16252085					pf01073	87	211	29.3
AT4G31530.1	Glycine	Glyma16g09170	Glyma16g09170.1|PAC:16301979					pf01073	55	180	27.9
AT4G31530.1	Oryza	LOC_Os03g23980	LOC_Os03g23980.1|13103.m02836|protein					pf01073	88	219	31.1
AT4G31530.1	Physcomitrella	jgi|Phypa1_1|164024|estExt_fgenesh1_pg.C_640026	jgi|Phypa1_1|164024|estExt_fgenesh1_pg.C_640026					pf01073	116	237	38.8
AT4G31530.1	Physcomitrella	jgi|Phypa1_1|24317|gw1.17.110.1	jgi|Phypa1_1|24317|gw1.17.110.1					pf01370	16	140	27.1
AT4G31530.1	Sorghum	jgi|Sorbi1|5029928|Sb01g035100	jgi|Sorbi1|5029928|Sb01g035100					pf01073	92	216	25.8
AT4G31530.1	Vitis	GSVIVT01037232001	GSVIVT01037232001					pf01073	89	213	30.7
AT4G31530.1	Zea	GRMZM2G170812	GRMZM2G170812_P01					pf01073	89	213	26.8
Unclassified	Physcomitrella	jgi|Phypa1_1|168755|estExt_fgenesh1_pg.C_1880008	jgi|Phypa1_1|168755|estExt_fgenesh1_pg.C_1880008					pf01370	22	151	44.6
Unclassified	Physcomitrella	jgi|Phypa1_1|67716|fgenesh1_pg.scaffold_15000248	jgi|Phypa1_1|67716|fgenesh1_pg.scaffold_15000248					pf01073	140	252	26.5
Unclassified	Physcomitrella	jgi|Phypa1_1|164856|estExt_fgenesh1_pg.C_790003	jgi|Phypa1_1|164856|estExt_fgenesh1_pg.C_790003					pf01370	48	164	21.5
