# Supplementary material for: The Plant Short-Chain Dehydrogenase (SDR) superfamily: genome-wide inventory and diversification patterns
Source: BMC Plant Biol. 2012 Nov 20;12:219. doi: 10.1186/1471-2229-12-219 (PMC3541173; doi:10.1186/1471-2229-12-219)
Supplement: Additional file 2 — Table S2. List of ambiguous predictions (proteins only recognized by a single HMM with a low score). [file 1471-2229-12-219-S2.xls]

## Sheet: Table S2-SDR main inventory
SDR family	Species	Locus	Identifier	SDR-initiative HMM	From pos	To pos	Score	Pfam	From pos	To pos	Score	Predicted SDR type	From pos	To pos	Score	Comments
SDR1E	Arabidopsis	AT4G23920	AT4G23920.1	SDR1E	3	338	771.6	pf01370	5	267	199.1	extended	4	253	209.1
SDR1E	Arabidopsis	AT4G10960	AT4G10960.1	SDR1E	4	339	773.6	pf01370	6	268	188.1	extended	5	254	203.9
SDR1E	Arabidopsis	AT1G64440	AT1G64440.1	SDR1E	3	338	719	pf01370	5	267	182.3	extended	4	253	201
SDR1E	Arabidopsis	AT1G63180	AT1G63180.1	SDR1E	7	344	709.6	pf01370	9	266	172.7	extended	8	258	199.4
SDR1E	Arabidopsis	AT1G12780	AT1G12780.1	SDR1E	7	344	711	pf01370	9	265	170.3	extended	8	258	198.4
SDR1E	Arabidopsis	AT5G44480	AT5G44480.1					pf01370	97	358	178.7	extended	96	346	180.7
SDR1E	Arabidopsis	AT4G20460	AT4G20460.2					pf01370	72	333	175.4	extended	71	321	182
SDR1E	Arabidopsis	AT1G30620	AT1G30620.1					pf01370	73	334	177.1	extended	72	322	178.2
SDR1E	Arabidopsis	AT2G34850	AT2G34850.1					pf01370	2	152	82.8	extended	2	140	78.5
SDR1E	Chlamydomonas	Au9.Cre09.g401000	Au9.Cre09.g401000					pf01370	56	318	178.5	extended	55	307	197.4
SDR1E	Glycine	Glyma05g36850	Glyma05g36850.1|PAC:16260953	SDR1E	4	339	749.5	pf01370	6	268	187.2	extended	5	254	214.1
SDR1E	Glycine	Glyma11g01940	Glyma11g01940.1|PAC:16282360	SDR1E	42	377	757.6	pf01370	44	306	184.7	extended	43	292	210.4
SDR1E	Glycine	Glyma08g02690	Glyma08g02690.1|PAC:16269726	SDR1E	4	339	717.9	pf01370	6	268	186.6	extended	5	254	210.4
SDR1E	Glycine	Glyma01g43540	Glyma01g43540.1|PAC:16246189	SDR1E	46	381	758.5	pf01370	48	310	185.1	extended	47	296	200.3
SDR1E	Glycine	Glyma07g40150	Glyma07g40150.1|PAC:16269363	SDR1E	6	344	714.9	pf01370	8	265	180.7	extended	7	258	205.1
SDR1E	Glycine	Glyma05g38120	Glyma05g38120.1|PAC:16261105	SDR1E	6	343	700	pf01370	8	264	170.2	extended	7	257	192.1
SDR1E	Glycine	Glyma08g01480	Glyma08g01480.1|PAC:16269573	SDR1E	6	343	704.1	pf01370	8	264	169.4	extended	7	257	191.3
SDR1E	Glycine	Glyma09g03490	Glyma09g03490.1|PAC:16274655					pf01370	73	334	174.1	extended	72	322	179.6
SDR1E	Glycine	Glyma08g13540	Glyma08g13540.1|PAC:16271021					pf01370	73	334	173.9	extended	72	322	178.5
SDR1E	Glycine	Glyma05g30410	Glyma05g30410.1|PAC:16260168					pf01370	73	334	168	extended	72	322	174.3
SDR1E	Glycine	Glyma15g14440	Glyma15g14440.1|PAC:16298768					pf01370	2	152	80.3	extended	1	140	72
SDR1E	Glycine	Glyma15g14430	Glyma15g14430.1|PAC:16298767					pf01370	73	155	60.5
SDR1E	Oryza	LOC_Os05g51670	LOC_Os05g51670.1|13105.m05579|protein	SDR1E	7	344	756.1	pf01370	9	273	182	extended	8	257	218.7
SDR1E	Oryza	LOC_Os08g28730	LOC_Os08g28730.1|13108.m02967|protein	SDR1E	12	348	733.4	pf01370	14	277	187.1	extended	13	262	209.2
SDR1E	Oryza	LOC_Os09g15420	LOC_Os09g15420.1|13109.m01457|protein	SDR1E	18	353	736.3	pf01370	20	282	183.4	extended	19	268	208.9
SDR1E	Oryza	LOC_Os09g35800	LOC_Os09g35800.1|13109.m03511|protein	SDR1E	26	363	700.6	pf01370	28	279	181.4	extended	27	277	199.4
SDR1E	Oryza	LOC_Os04g52730	LOC_Os04g52730.1|13104.m05417|protein					pf01370	52	313	176.8	extended	51	301	184.7
SDR1E	Oryza	LOC_Os07g04690	LOC_Os07g04690.1|13107.m00407|protein					pf01370	75	338	166.3	extended	74	326	175.4
SDR1E	Oryza	LOC_Os08g03570	LOC_Os08g03570.1|13108.m00320|protein					pf01370	66	328	164.6	extended	65	316	165.9
SDR1E	Physcomitrella	jgi|Phypa1_1|110983|e_gw1.1.366.1	jgi|Phypa1_1|110983|e_gw1.1.366.1	SDR1E	11	347	708	pf01370	13	263	184.5	extended	12	261	185.4
SDR1E	Physcomitrella	jgi|Phypa1_1|167038|estExt_fgenesh1_pg.C_1330060	jgi|Phypa1_1|167038|estExt_fgenesh1_pg.C_1330060	SDR1E	11	347	691.1	pf01370	13	263	181	extended	12	261	176.2
SDR1E	Physcomitrella	jgi|Phypa1_1|187084|estExt_gwp_gw1.C_1010038	jgi|Phypa1_1|187084|estExt_gwp_gw1.C_1010038	SDR1E	24	360	706.4	pf01370	26	287	167.3	extended	25	274	188.9
SDR1E	Physcomitrella	jgi|Phypa1_1|168734|estExt_fgenesh1_pg.C_1870002	jgi|Phypa1_1|168734|estExt_fgenesh1_pg.C_1870002	SDR1E	22	358	662.9	pf01370	24	285	163.7	extended	23	272	169.7
SDR1E	Physcomitrella	jgi|Phypa1_1|144901|e_gw1.221.32.1	jgi|Phypa1_1|144901|e_gw1.221.32.1	SDR1E	97	358	576.9	pf01370	15	279	147.2	extended	14	272	164.7
SDR1E	Physcomitrella	jgi|Phypa1_1|224094|estExt_Genewise1.C_2770040	jgi|Phypa1_1|224094|estExt_Genewise1.C_2770040					pf01370	47	308	186.8	extended	46	296	195.1
SDR1E	Physcomitrella	jgi|Phypa1_1|56469|fgenesh1_pm.scaffold_36000031	jgi|Phypa1_1|56469|fgenesh1_pm.scaffold_36000031					pf01370	47	308	187.3	extended	46	296	187.9
SDR1E	Physcomitrella	jgi|Phypa1_1|126447|e_gw1.59.257.1	jgi|Phypa1_1|126447|e_gw1.59.257.1					pf01370	51	313	177.2	extended	50	301	177.7
SDR1E	Physcomitrella	jgi|Phypa1_1|140337|e_gw1.165.101.1	jgi|Phypa1_1|140337|e_gw1.165.101.1					pf01370	51	313	174.4	extended	50	301	173.3
SDR1E	Populus	POPTR_0001s10700	POPTR_0001s10700.1	SDR1E	3	338	756.2	pf01370	5	267	189.5	extended	4	253	202.6
SDR1E	Populus	POPTR_0003s14080	POPTR_0003s14080.1	SDR1E	3	338	743.1	pf01370	5	267	184.3	extended	4	253	193.6
SDR1E	Populus	POPTR_0003s12380	POPTR_0003s12380.1	SDR1E	4	341	707.9	pf01370	6	262	175	extended	5	255	201.6
SDR1E	Populus	POPTR_0006s02280	POPTR_0006s02280.1					pf01370	54	315	174.4	extended	53	303	177.2
SDR1E	Populus	POPTR_0011s15960	POPTR_0011s15960.1					pf01370	73	334	169.2	extended	72	322	181.5
SDR1E	Populus	POPTR_0001s46400	POPTR_0001s46400.1					pf01370	73	334	170.5	extended	72	322	175.3
SDR1E	Populus	POPTR_0016s02120	POPTR_0016s02120.1					pf01370	35	300	170.9	extended	34	288	172.5
SDR1E	Selaginella	jgi|Selmo1|438368|estExt_fgenesh2_pg.C_30035	jgi|Selmo1|438368|estExt_fgenesh2_pg.C_30035	SDR1E	14	351	752.1	pf01370	16	278	191	extended	15	264	210.6
SDR1E	Selaginella	jgi|Selmo1|267212|estExt_fgenesh1_pm.C_110026	jgi|Selmo1|267212|estExt_fgenesh1_pm.C_110026					pf01370	51	312	182.5	extended	50	300	182.9
SDR1E	Sorghum	jgi|Sorbi1|5049423|Sb01g035380	jgi|Sorbi1|5049423|Sb01g035380	SDR1E	7	344	763.6	pf01370	9	273	188.8	extended	8	257	216.7
SDR1E	Sorghum	jgi|Sorbi1|5051051|Sb02g021780	jgi|Sorbi1|5051051|Sb02g021780	SDR1E	12	350	724.3	pf01370	14	277	190.6	extended	13	263	222.1
SDR1E	Sorghum	jgi|Sorbi1|5058674|Sb07g018840	jgi|Sorbi1|5058674|Sb07g018840	SDR1E	14	350	726	pf01370	16	279	185.4	extended	15	264	207.1
SDR1E	Sorghum	jgi|Sorbi1|5051502|Sb02g030500	jgi|Sorbi1|5051502|Sb02g030500	SDR1E	18	355	699.5	pf01370	20	271	177.4	extended	19	269	198.8
SDR1E	Sorghum	jgi|Sorbi1|5050526|Sb02g002660	jgi|Sorbi1|5050526|Sb02g002660					pf01370	84	347	167.6	extended	83	335	179.9
SDR1E	Sorghum	jgi|Sorbi1|5049587|Sb01g037860	jgi|Sorbi1|5049587|Sb01g037860					pf01370	66	329	168.8	extended	65	317	174
SDR1E	Sorghum	jgi|Sorbi1|5057879|Sb06g028720	jgi|Sorbi1|5057879|Sb06g028720					pf01370	323	402	53.9
SDR1E	Vitis	GSVIVT01019545001	GSVIVT01019545001	SDR1E	3	338	751.3	pf01370	5	267	180.4	extended	4	253	209.6
SDR1E	Vitis	GSVIVT01019547001	GSVIVT01019547001	SDR1E	3	338	750	pf01370	5	267	175.5	extended	4	253	200.7
SDR1E	Vitis	GSVIVT01019833001	GSVIVT01019833001	SDR1E	6	343	705.6	pf01370	8	264	171.6	extended	7	257	200.4
SDR1E	Vitis	GSVIVT01021749001	GSVIVT01021749001					pf01370	73	334	172.4	extended	72	322	174.6
SDR1E	Vitis	GSVIVT01015720001	GSVIVT01015720001					pf01370	73	334	168.8	extended	72	322	175.1
SDR1E	Zea	GRMZM2G038598	GRMZM2G038598_P01	SDR1E	7	344	762.1	pf01370	9	273	188.2	extended	8	257	213.9
SDR1E	Zea	GRMZM2G052336	GRMZM2G052336_P01	SDR1E	17	354	725.6	pf01370	19	270	185.1	extended	18	268	217.7
SDR1E	Zea	GRMZM2G095945	GRMZM2G095945_P03					pf01370	32	295	168.2	extended	31	283	172.4
SDR1E	Zea	GRMZM2G040397	GRMZM2G040397_P01					pf01370	74	338	169.2	extended	73	326	169.4
SDR1E	Zea	GRMZM2G145460	GRMZM2G145460_P01					pf01370	73	337	168.6	extended	72	325	169.2
SDR1E	Zea	GRMZM2G000632	GRMZM2G000632_P02					pf01370	66	329	165.6	extended	65	317	167.8
SDR1E	Zea	GRMZM2G138410	GRMZM2G138410_P01	SDR1E	1	225	472.2	pf01370	2	152	91.9	extended	1	138	98.4
SDR1E	Zea	GRMZM2G325296	GRMZM2G325296_P01					pf01370	101	191	58.1
SDR1E	Zea	GRMZM2G136439	GRMZM2G136439_P01					pf01370	16	87	38.1
SDR1E	Zea	GRMZM2G079803	GRMZM2G079803_P01					pf01370	11	103	36.7
SDR1E	Zea	GRMZM2G469310	GRMZM2G469310_P01					pf01370	14	51	27.8
SDR1E	Zea	GRMZM2G355420	GRMZM2G355420_P01					pf01370	16	63	27.6
SDR1E	Zea	GRMZM2G354600	GRMZM2G354600_P01					pf01370	6	53	23.4
SDR1E	Zea	GRMZM2G305211	GRMZM2G305211_P01					pf01370	434	480	20.8
SDR2E	Arabidopsis	AT1G78570	AT1G78570.1	SDR2E	9	341	590.5	pf01370	9	251	190.4	extended	8	241	204.1
SDR2E	Arabidopsis	AT3G14790	AT3G14790.1	SDR2E	9	341	589.2	pf01370	9	251	191.1	extended	8	241	202.8
SDR2E	Arabidopsis	AT1G53500	AT1G53500.1	SDR2E	11	343	592.9	pf01370	11	253	189.7	extended	10	243	202.3
SDR2E	Arabidopsis	AT1G63000	AT1G63000.1					pf01370	16	174	48.2
SDR2E	Chlamydomonas	Au9.Cre02.g083800	Au9.Cre02.g083800	SDR2E	20	331	544.3	pf01370	20	262	187.1	extended	19	252	189.5
SDR2E	Chlamydomonas	Au9.Cre02.g121550	Au9.Cre02.g121550					pf01370	28	164	47.5
SDR2E	Glycine	Glyma13g33960	Glyma13g33960.1|PAC:16292538	SDR2E	9	341	598.3	pf01370	9	251	190.7	extended	8	241	201.3
SDR2E	Glycine	Glyma12g36290	Glyma12g36290.1|PAC:16289076	SDR2E	9	341	600.8	pf01370	9	251	189.6	extended	8	241	200
SDR2E	Glycine	Glyma15g27510	Glyma15g27510.1|PAC:16299851	SDR2E	9	341	596	pf01370	9	251	188.8	extended	8	241	199.4
SDR2E	Glycine	Glyma08g15680	Glyma08g15680.1|PAC:16271292	SDR2E	9	341	589.8	pf01370	9	251	187.9	extended	8	241	199.4
SDR2E	Glycine	Glyma18g12660	Glyma18g12660.1|PAC:16308686	SDR2E	10	343	586.6	pf01370	10	253	184.5	extended	9	243	192.3
SDR2E	Glycine	Glyma14g17880	Glyma14g17880.1|PAC:16295663	SDR2E	7	327	557.8	pf01370	7	249	185.7	extended	6	239	188.2
SDR2E	Glycine	Glyma17g29120	Glyma17g29120.1|PAC:16306526	SDR2E	7	327	539.8	pf01370	7	249	183.5	extended	6	239	188.7
SDR2E	Glycine	Glyma08g42270	Glyma08g42270.1|PAC:16273558	SDR2E	10	240	423.3	pf01370	10	242	171.7	extended	9	240	189
SDR2E	Glycine	Glyma17g14170	Glyma17g14170.1|PAC:16305530					pf01370	38	179	49.2
SDR2E	Glycine	Glyma01g42440	Glyma01g42440.1|PAC:16246057					pf01370	65	188	44.2
SDR2E	Glycine	Glyma05g03640	Glyma05g03640.1|PAC:16258203					pf01370	39	137	37.9
SDR2E	Oryza	LOC_Os03g17000	LOC_Os03g17000.1|13103.m02029|protein	SDR2E	13	345	587.8	pf01370	13	255	191	extended	12	245	198.7
SDR2E	Oryza	LOC_Os05g11360	LOC_Os05g11360.1|13105.m01229|protein					pf01370	26	148	55.7	extended	25	135	79.8
SDR2E	Oryza	LOC_Os02g45540	LOC_Os02g45540.1|13102.m05109|protein					pf01370	52	182	46.5
SDR2E	Physcomitrella	jgi|Phypa1_1|142707|e_gw1.195.8.1	jgi|Phypa1_1|142707|e_gw1.195.8.1	SDR2E	11	343	564.4	pf01370	11	253	189.6	extended	10	243	202.9
SDR2E	Physcomitrella	jgi|Phypa1_1|131347|e_gw1.88.27.1	jgi|Phypa1_1|131347|e_gw1.88.27.1	SDR2E	15	347	570.2	pf01370	15	257	188.2	extended	14	247	201.2
SDR2E	Physcomitrella	jgi|Phypa1_1|142629|e_gw1.194.2.1	jgi|Phypa1_1|142629|e_gw1.194.2.1	SDR2E	15	347	565.1	pf01370	15	257	186.8	extended	14	247	203.3
SDR2E	Physcomitrella	jgi|Phypa1_1|147638|e_gw1.263.10.1	jgi|Phypa1_1|147638|e_gw1.263.10.1	SDR2E	7	339	567	pf01370	7	249	186.6	extended	6	239	199.4
SDR2E	Physcomitrella	jgi|Phypa1_1|108695|estExt_fgenesh1_pm.C_3070004	jgi|Phypa1_1|108695|estExt_fgenesh1_pm.C_3070004					pf01370	38	178	48.7
SDR2E	Physcomitrella	jgi|Phypa1_1|96598|fgenesh1_pg.scaffold_307000006	jgi|Phypa1_1|96598|fgenesh1_pg.scaffold_307000006					pf01370	38	178	48.7
SDR2E	Populus	POPTR_0006s28750	POPTR_0006s28750.1	SDR2E	13	344	592.6	pf01370	13	255	187.8	extended	12	245	202.9
SDR2E	Populus	POPTR_0011s10480	POPTR_0011s10480.1	SDR2E	9	341	592.6	pf01370	9	251	188.2	extended	8	241	199.2
SDR2E	Populus	POPTR_0001s39210	POPTR_0001s39210.1	SDR2E	9	341	585.2	pf01370	9	251	187.7	extended	8	241	195.3
SDR2E	Populus	POPTR_0003s12000	POPTR_0003s12000.1					pf01370	18	182	51.6
SDR2E	Populus	POPTR_0001s08570	POPTR_0001s08570.1					pf01370	18	180	47.7
SDR2E	Selaginella	jgi|Selmo1|266803|estExt_fgenesh1_pm.C_40177	jgi|Selmo1|266803|estExt_fgenesh1_pm.C_40177	SDR2E	19	351	582.5	pf01370	19	261	191.4	extended	18	251	201.6
SDR2E	Selaginella	jgi|Selmo1|439393|estExt_fgenesh2_pg.C_60414	jgi|Selmo1|439393|estExt_fgenesh2_pg.C_60414					pf01370	25	187	53.9
SDR2E	Sorghum	jgi|Sorbi1|5049689|Sb01g039220	jgi|Sorbi1|5049689|Sb01g039220	SDR2E	9	341	586.3	pf01370	9	251	190.9	extended	8	241	198.8
SDR2E	Sorghum	jgi|Sorbi1|5049698|Sb01g039340	jgi|Sorbi1|5049698|Sb01g039340	SDR2E	9	341	590.4	pf01370	9	251	189.4	extended	8	241	197.9
SDR2E	Sorghum	jgi|Sorbi1|5046190|Sb09g008220	jgi|Sorbi1|5046190|Sb09g008220	SDR2E	10	342	574.6	pf01370	10	252	186.8	extended	9	242	194.4
SDR2E	Sorghum	jgi|Sorbi1|5055807|Sb04g031900	jgi|Sorbi1|5055807|Sb04g031900					pf01370	50	185	47.3
SDR2E	Vitis	GSVIVT01033176001	GSVIVT01033176001					pf01370	78	211	46.9
SDR2E	Zea	GRMZM2G166767	GRMZM2G166767_P01	SDR2E	9	341	583.6	pf01370	9	251	189.2	extended	8	241	199.8
SDR2E	Zea	GRMZM2G044281	GRMZM2G044281_P01	SDR2E	9	341	587.2	pf01370	9	251	188.5	extended	8	241	197.2
SDR2E	Zea	GRMZM2G031311	GRMZM2G031311_P01	SDR2E	20	352	574.8	pf01370	20	262	187.1	extended	19	252	195.2
SDR2E	Zea	GRMZM2G072911	GRMZM2G072911_P01					pf01370	50	185	49.2
SDR3E	Arabidopsis	AT5G66280	AT5G66280.1	SDR3E	19	350	829.9	pf01370	19	268	218.7	extended	18	259	138.2
SDR3E	Arabidopsis	AT3G51160	AT3G51160.1	SDR3E	31	362	828.5	pf01370	31	280	220.4	extended	30	271	132.3
SDR3E	Glycine	Glyma01g37270	Glyma01g37270.1|PAC:16245460	SDR3E	22	354	829.3	pf01370	22	272	216	extended	21	263	125.8
SDR3E	Glycine	Glyma11g08020	Glyma11g08020.1|PAC:16283081	SDR3E	22	354	825.7	pf01370	22	272	215.6	extended	21	263	125.2
SDR3E	Oryza	LOC_Os06g04620	LOC_Os06g04620.1|13106.m00423|protein	SDR3E	34	364	814.2	pf01370	34	282	218.4	extended	33	273	141.3
SDR3E	Oryza	LOC_Os04g30550	LOC_Os04g30550.1|13104.m02900|protein					pf01370	1	96	44.1
SDR3E	Physcomitrella	jgi|Phypa1_1|227754|estExt_Genewise1.C_4440009	jgi|Phypa1_1|227754|estExt_Genewise1.C_4440009	SDR3E	11	341	833.2	pf01370	11	258	222.1	extended	10	250	128.1
SDR3E	Physcomitrella	jgi|Phypa1_1|232551|fgenesh2_pm.scaffold_105000001	jgi|Phypa1_1|232551|fgenesh2_pm.scaffold_105000001	SDR3E	11	341	830.4	pf01370	11	258	222.7	extended	10	250	125.8
SDR3E	Physcomitrella	jgi|Phypa1_1|63133|fgenesh1_kg.scaffold_169000003	jgi|Phypa1_1|63133|fgenesh1_kg.scaffold_169000003	SDR3E	11	341	828.8	pf01370	11	258	217.6	extended	10	250	130.7
SDR3E	Physcomitrella	jgi|Phypa1_1|141365|e_gw1.177.42.1	jgi|Phypa1_1|141365|e_gw1.177.42.1	SDR3E	11	341	827.2	pf01370	11	258	217.5	extended	10	250	130.6
SDR3E	Populus	POPTR_0005s11830	POPTR_0005s11830.1	SDR3E	25	357	821.6	pf01370	25	275	220.7	extended	24	266	123.6
SDR3E	Populus	POPTR_0007s13960	POPTR_0007s13960.1	SDR3E	25	357	823.2	pf01370	25	275	218.5	extended	24	266	124.8
SDR3E	Selaginella	jgi|Selmo1|99252|e_gw1.21.563.1	jgi|Selmo1|99252|e_gw1.21.563.1	SDR3E	6	336	830.8	pf01370	6	254	219.1	extended	5	245	137.4
SDR3E	Sorghum	jgi|Sorbi1|5061244|Sb10g002550	jgi|Sorbi1|5061244|Sb10g002550	SDR3E	33	363	815.6	pf01370	33	280	223.6	extended	32	272	144.8
SDR3E	Sorghum	jgi|Sorbi1|5061245|Sb10g002560	jgi|Sorbi1|5061245|Sb10g002560	SDR3E	33	363	818.5	pf01370	33	280	220.8	extended	32	272	144.3
SDR3E	Sorghum	jgi|Sorbi1|5045970|Sb09g004980	jgi|Sorbi1|5045970|Sb09g004980					pf01370	27	178	87
SDR3E	Sorghum	jgi|Sorbi1|5029913|Sb01g034920	jgi|Sorbi1|5029913|Sb01g034920					pf01370	27	178	77
SDR3E	Vitis	GSVIVT01018803001	GSVIVT01018803001					pf01370	30	194	125.7	extended	29	189	92.2
SDR3E	Zea	GRMZM2G115124	GRMZM2G115124_P01	SDR3E	30	360	806.3	pf01370	30	277	218.6	extended	29	269	144.9
SDR3E	Zea	GRMZM2G074850	GRMZM2G074850_P01					pf01370	36	144	72.7
SDR4E	Arabidopsis	AT1G17890	AT1G17890.2	SDR4E	14	320	821.7	pf01370	14	245	244.6	extended	13	235	123.4
SDR4E	Arabidopsis	AT1G73250	AT1G73250.1	SDR4E	19	324	809.8	pf01370	19	250	238.4	extended	18	240	127.5
SDR4E	Glycine	Glyma09g41650	Glyma09g41650.1|PAC:16278008	SDR4E	23	327	798.5	pf01370	23	254	239	extended	22	244	123.5
SDR4E	Glycine	Glyma18g44040	Glyma18g44040.1|PAC:16310389	SDR4E	23	327	795.8	pf01370	23	254	236.3	extended	22	244	121.2
SDR4E	Oryza	LOC_Os06g44270	LOC_Os06g44270.1|13106.m04652|protein	SDR4E	21	328	801.9	pf01370	21	253	236.7	extended	20	243	128.6
SDR4E	Oryza	LOC_Os06g44260	LOC_Os06g44260.1|13106.m04651|protein	SDR4E	37	344	591.3	pf01370	37	269	198.1	extended	36	259	113.1
SDR4E	Oryza	LOC_Os02g43510	LOC_Os02g43510.1|13102.m04833|protein					pf01370	52	133	50.9
SDR4E	Physcomitrella	jgi|Phypa1_1|197412|estExt_gwp_gw1.C_2930047	jgi|Phypa1_1|197412|estExt_gwp_gw1.C_2930047	SDR4E	9	313	794.2	pf01370	9	240	244.6	extended	8	230	130.9
SDR4E	Populus	POPTR_0018s11060	POPTR_0018s11060.1	SDR4E	19	323	803.4	pf01370	19	250	245.4	extended	18	240	116
SDR4E	Populus	POPTR_0006s19300	POPTR_0006s19300.1	SDR4E	19	324	795.6	pf01370	19	250	236.3	extended	18	240	115
SDR4E	Selaginella	jgi|Selmo1|101073|e_gw1.24.656.1	jgi|Selmo1|101073|e_gw1.24.656.1	SDR4E	7	311	797.4	pf01370	7	238	240.2	extended	6	228	122.7
SDR4E	Sorghum	jgi|Sorbi1|5032033|Sb10g025890	jgi|Sorbi1|5032033|Sb10g025890	SDR4E	21	328	792	pf01370	21	253	242.3	extended	20	243	139.5
SDR4E	Sorghum	jgi|Sorbi1|5062025|Sb10g025880	jgi|Sorbi1|5062025|Sb10g025880	SDR4E	28	337	591.5	pf01370	29	262	198	extended	27	252	129
SDR4E	Vitis	GSVIVT01023706001	GSVIVT01023706001					pf01370	77	177	102.1
SDR4E	Zea	GRMZM2G029856	GRMZM2G029856_P01	SDR4E	69	376	797.6	pf01370	69	301	243.4	extended	68	291	140.6
SDR6E	Arabidopsis	AT2G28760	AT2G28760.1	SDR6E	31	338	804.8	pf01370	33	267	158.9	extended	32	258	182
SDR6E	Arabidopsis	AT3G53520	AT3G53520.1	SDR6E	120	426	799.9	pf01370	122	355	158.7	extended	121	346	177.4
SDR6E	Arabidopsis	AT3G46440	AT3G46440.1	SDR6E	29	336	801.8	pf01370	31	265	153.4	extended	30	256	174.5
SDR6E	Arabidopsis	AT5G59290	AT5G59290.2	SDR6E	45	352	799.1	pf01370	47	281	152.4	extended	46	272	174.1
SDR6E	Arabidopsis	AT3G62830	AT3G62830.1	SDR6E	119	425	811.3	pf01370	121	354	152.1	extended	120	345	161.3
SDR6E	Arabidopsis	AT2G47650	AT2G47650.1	SDR6E	121	427	812.7	pf01370	123	356	151.4	extended	122	347	161.9
SDR6E	Chlamydomonas	Au9.Cre03.g169400	Au9.Cre03.g169400	SDR6E	19	325	814.1	pf01370	21	254	158.3	extended	20	245	174.2
SDR6E	Glycine	Glyma10g05260	Glyma10g05260.1|PAC:16278640	SDR6E	111	417	809	pf01370	113	346	159.6	extended	112	337	177.8
SDR6E	Glycine	Glyma13g19640	Glyma13g19640.1|PAC:16290863	SDR6E	111	417	809	pf01370	113	346	159.6	extended	112	337	177.8
SDR6E	Glycine	Glyma12g06980	Glyma12g06980.1|PAC:16286683	SDR6E	29	336	806.5	pf01370	31	265	157.8	extended	30	256	181.4
SDR6E	Glycine	Glyma11g15010	Glyma11g15010.1|PAC:16283942	SDR6E	29	336	797.8	pf01370	31	265	156	extended	30	256	181.2
SDR6E	Glycine	Glyma15g04500	Glyma15g04500.1|PAC:16297619	SDR6E	35	342	814.1	pf01370	37	271	152.5	extended	36	262	182.8
SDR6E	Glycine	Glyma10g02290	Glyma10g02290.1|PAC:16278309	SDR6E	110	416	812.5	pf01370	112	345	158.6	extended	111	336	169.2
SDR6E	Glycine	Glyma12g06990	Glyma12g06990.1|PAC:16286686	SDR6E	30	337	797.8	pf01370	32	266	152.3	extended	31	257	182.9
SDR6E	Glycine	Glyma13g40960	Glyma13g40960.1|PAC:16293347	SDR6E	35	342	812.2	pf01370	37	271	149.9	extended	36	262	181.7
SDR6E	Glycine	Glyma11g15020	Glyma11g15020.1|PAC:16283943	SDR6E	30	337	795.6	pf01370	32	266	150.7	extended	31	257	182.9
SDR6E	Glycine	Glyma07g37610	Glyma07g37610.1|PAC:16269053	SDR6E	99	400	786.7	pf01370	101	329	147.1	extended	100	320	161.6
SDR6E	Glycine	Glyma19g39870	Glyma19g39870.1|PAC:16314373	SDR6E	103	404	785.6	pf01370	105	333	145.9	extended	104	324	156.9
SDR6E	Glycine	Glyma03g37280	Glyma03g37280.1|PAC:16253641	SDR6E	111	412	779.5	pf01370	113	341	143	extended	112	332	153.8
SDR6E	Glycine	Glyma17g03030	Glyma17g03030.1|PAC:16304224	SDR6E	73	285	591.6	pf01370	75	285	136.8	extended	74	285	147.2
SDR6E	Glycine	Glyma02g02170	Glyma02g02170.1|PAC:16246690	SDR6E	177	368	486.8	pf01370	177	297	74.6
SDR6E	Oryza	LOC_Os01g62020	LOC_Os01g62020.1|13101.m06628|protein	SDR6E	101	407	806.6	pf01370	103	336	160.2	extended	102	327	179.1
SDR6E	Oryza	LOC_Os03g16980	LOC_Os03g16980.1|13103.m02023|protein	SDR6E	35	342	795.5	pf01370	37	271	156.1	extended	36	262	183
SDR6E	Oryza	LOC_Os03g17230	LOC_Os03g17230.1|13103.m02059|protein	SDR6E	108	414	797.9	pf01370	110	343	156.1	extended	109	334	173.1
SDR6E	Oryza	LOC_Os05g29990	LOC_Os05g29990.1|13105.m03058|protein	SDR6E	125	431	803.5	pf01370	127	360	154.6	extended	126	351	168.7
SDR6E	Oryza	LOC_Os01g21320	LOC_Os01g21320.1|13101.m02268|protein	SDR6E	113	419	810.5	pf01370	115	348	151.6	extended	114	339	167.8
SDR6E	Oryza	LOC_Os07g47700	LOC_Os07g47700.1|13107.m05093|protein	SDR6E	126	432	800.9	pf01370	128	361	154.7	extended	127	352	164.7
SDR6E	Physcomitrella	jgi|Phypa1_1|192921|estExt_gwp_gw1.C_1890084	jgi|Phypa1_1|192921|estExt_gwp_gw1.C_1890084	SDR6E	27	334	784	pf01370	29	263	156.6	extended	28	254	176.2
SDR6E	Physcomitrella	jgi|Phypa1_1|221198|estExt_Genewise1.C_2090032	jgi|Phypa1_1|221198|estExt_Genewise1.C_2090032	SDR6E	120	426	809.7	pf01370	122	355	155.1	extended	121	346	168.9
SDR6E	Physcomitrella	jgi|Phypa1_1|188502|estExt_gwp_gw1.C_1200016	jgi|Phypa1_1|188502|estExt_gwp_gw1.C_1200016	SDR6E	121	430	783.3	pf01370	123	359	143.6	extended	122	350	148.6
SDR6E	Physcomitrella	jgi|Phypa1_1|182840|estExt_gwp_gw1.C_600068	jgi|Phypa1_1|182840|estExt_gwp_gw1.C_600068	SDR6E	127	428	785.1	pf01370	129	357	140.5	extended	128	348	153.4
SDR6E	Physcomitrella	jgi|Phypa1_1|166605|estExt_fgenesh1_pg.C_1200021	jgi|Phypa1_1|166605|estExt_fgenesh1_pg.C_1200021	SDR6E	299	517	548.7	pf01370	298	446	96.5	extended	299	437	78.2
SDR6E	Populus	POPTR_0006s23050	POPTR_0006s23050.1	SDR6E	114	420	801	pf01370	116	349	157.1	extended	115	340	178.7
SDR6E	Populus	POPTR_0008s05320	POPTR_0008s05320.1	SDR6E	33	340	806.1	pf01370	35	269	156	extended	34	260	178.9
SDR6E	Populus	POPTR_0016s08130	POPTR_0016s08130.1	SDR6E	120	426	799.2	pf01370	122	355	156.9	extended	121	346	176.2
SDR6E	Populus	POPTR_0010s21420	POPTR_0010s21420.1	SDR6E	33	340	806.9	pf01370	35	269	154.9	extended	34	260	175.6
SDR6E	Populus	POPTR_0014s12380	POPTR_0014s12380.1	SDR6E	120	426	809.1	pf01370	122	355	153.1	extended	121	346	167
SDR6E	Populus	POPTR_0002s20570	POPTR_0002s20570.1	SDR6E	121	427	811.6	pf01370	123	356	153.3	extended	122	347	164.4
SDR6E	Populus	POPTR_0001s24380	POPTR_0001s24380.1					pf01370	35	161	71	extended	34	166	107.4
SDR6E	Selaginella	jgi|Selmo1|438351|estExt_fgenesh2_pg.C_30013	jgi|Selmo1|438351|estExt_fgenesh2_pg.C_30013	SDR6E	37	344	799.2	pf01370	39	273	153.5	extended	38	264	183.7
SDR6E	Selaginella	jgi|Selmo1|267587|estExt_fgenesh1_pm.C_200002	jgi|Selmo1|267587|estExt_fgenesh1_pm.C_200002	SDR6E	114	415	775.8	pf01370	116	344	140.5	extended	115	335	155.3
SDR6E	Selaginella	jgi|Selmo1|267191|estExt_fgenesh1_pm.C_100073	jgi|Selmo1|267191|estExt_fgenesh1_pm.C_100073	SDR6E	67	368	771.9	pf01370	69	297	143	extended	68	288	146.8
SDR6E	Sorghum	jgi|Sorbi1|5053975|Sb03g039180	jgi|Sorbi1|5053975|Sb03g039180	SDR6E	96	402	814.3	pf01370	98	331	160.2	extended	97	322	179.5
SDR6E	Sorghum	jgi|Sorbi1|5029962|Sb01g035730	jgi|Sorbi1|5029962|Sb01g035730	SDR6E	123	429	798.2	pf01370	125	358	159.1	extended	124	349	174.1
SDR6E	Sorghum	jgi|Sorbi1|5060382|Sb09g018070	jgi|Sorbi1|5060382|Sb09g018070	SDR6E	124	430	803.8	pf01370	126	359	156	extended	125	350	170.3
SDR6E	Sorghum	jgi|Sorbi1|5053044|Sb03g012980	jgi|Sorbi1|5053044|Sb03g012980	SDR6E	108	414	812.5	pf01370	110	343	152.2	extended	109	334	170.3
SDR6E	Sorghum	jgi|Sorbi1|5030107|Sb01g039050	jgi|Sorbi1|5030107|Sb01g039050	SDR6E	88	393	795.9	pf01370	90	322	151.2	extended	89	313	158.7
SDR6E	Sorghum	jgi|Sorbi1|5049699|Sb01g039350	jgi|Sorbi1|5049699|Sb01g039350					pf01370	102	142	29.1	extended	101	266	79
SDR6E	Vitis	GSVIVT01025003001	GSVIVT01025003001	SDR6E	33	340	804.5	pf01370	35	269	158.6	extended	34	260	180
SDR6E	Vitis	GSVIVT01016574001	GSVIVT01016574001	SDR6E	33	340	802.2	pf01370	35	269	157.9	extended	34	260	179.9
SDR6E	Vitis	GSVIVT01035142001	GSVIVT01035142001	SDR6E	87	329	605.5	pf01370	84	258	112.3	extended	85	249	99.9
SDR6E	Vitis	GSVIVT01025597001	GSVIVT01025597001	SDR6E	1	210	532.9	pf01370	3	139	88.5
SDR6E	Vitis	GSVIVT01028014001	GSVIVT01028014001	SDR6E	1	210	540.8	pf01370	2	139	86.5
SDR6E	Vitis	GSVIVT01025596001	GSVIVT01025596001					pf01370	206	279	38.2
SDR6E	Zea	GRMZM2G359234	GRMZM2G359234_P01	SDR6E	136	442	811.5	pf01370	138	371	159.2	extended	137	362	180.2
SDR6E	Zea	GRMZM2G044027	GRMZM2G044027_P01	SDR6E	35	342	801.5	pf01370	37	271	158	extended	36	262	184.6
SDR6E	Zea	GRMZM2G165357	GRMZM2G165357_P01	SDR6E	35	342	794.8	pf01370	37	271	156.7	extended	36	262	183.5
SDR6E	Zea	GRMZM2G370048	GRMZM2G370048_P01	SDR6E	96	402	808.4	pf01370	98	331	158.2	extended	97	322	176.5
SDR6E	Zea	GRMZM2G347717	GRMZM2G347717_P02	SDR6E	97	403	811.4	pf01370	99	332	159.9	extended	98	323	172.6
SDR6E	Zea	GRMZM2G007195	GRMZM2G007195_P02	SDR6E	124	430	803.8	pf01370	126	359	155.9	extended	125	350	171.7
SDR6E	Zea	GRMZM2G381473	GRMZM2G381473_P02	SDR6E	136	442	810.3	pf01370	138	371	153.2	extended	137	362	172.8
SDR6E	Zea	GRMZM2G007404	GRMZM2G007404_P01	SDR6E	116	422	802.3	pf01370	118	351	155.6	extended	117	342	170.2
SDR6E	Zea	GRMZM2G367939	GRMZM2G367939_P01	SDR6E	466	627	441.3	pf01370	473	627	100.1	extended	473	627	102.3
SDR6E	Zea	GRMZM2G300412	GRMZM2G300412_P01	SDR6E	318	479	438.6	pf01370	325	479	100.4	extended	325	479	101.6
SDR6E	Zea	GRMZM2G382038	GRMZM2G382038_P01					pf01370	233	346	64.1	extended	233	347	81.6
SDR6E	Zea	GRMZM2G177381	GRMZM2G177381_P01					pf01370	2	121	80.2
SDR6E	Zea	GRMZM2G157772	GRMZM2G157772_P01					pf01370	60	131	38.6
SDR7C	Arabidopsis	AT2G37540	AT2G37540.1	SDR7C	33	308	598.3	pf00106	35	180	83.2	classical	34	270	113.6
SDR7C	Arabidopsis	AT5G02540	AT5G02540.1	SDR7C	33	308	607	pf00106	35	181	76.9	classical	34	296	111.3
SDR7C	Arabidopsis	AT4G23420	AT4G23420.1	SDR7C	29	305	604.9	pf00106	31	179	74.8	classical	30	293	114.8
SDR7C	Arabidopsis	AT1G64590	AT1G64590.1	SDR7C	34	312	513.5	pf00106	36	188	78.2	classical	35	300	122.9
SDR7C	Arabidopsis	AT4G23430	AT4G23430.2	SDR7C	29	305	601.7	pf00106	31	179	72.9	classical	30	267	107.2
SDR7C	Arabidopsis	AT4G24050	AT4G24050.1	SDR7C	34	312	524.4	pf00106	36	182	72.9	classical	35	300	115.6
SDR7C	Arabidopsis	AT4G11410	AT4G11410.1	SDR7C	29	304	582.3	pf00106	31	175	65.3	classical	30	238	102.5
SDR7C	Arabidopsis	AT5G50130	AT5G50130.1	SDR7C	36	313	493.2	pf00106	38	182	74.2	classical	37	245	103.3
SDR7C	Chlamydomonas	Au9.Cre02.g135400	Au9.Cre02.g135400					pf00106	28	170	63.1	classical	27	289	175.2
SDR7C	Chlamydomonas	Au9.Cre08.g380550	Au9.Cre08.g380550					pf00106	93	237	72.4	classical	93	291	136.8
SDR7C	Chlamydomonas	Au9.Cre12.g556750	Au9.Cre12.g556750					pf00106	9	160	41.7	classical	9	289	107.2
SDR7C	Chlamydomonas	Au9.Cre16.g685400	Au9.Cre16.g685400					pf00106	9	147	73.9	classical	9	202	92.5
SDR7C	Chlamydomonas	Au9.Cre08.g375350	Au9.Cre08.g375350					pf00106	79	228	54.7	classical	79	302	98
SDR7C	Chlamydomonas	Au9.Cre08.g375450	Au9.Cre08.g375450					pf00106	87	234	49	classical	87	240	93.4
SDR7C	Glycine	Glyma16g30060	Glyma16g30060.1|PAC:16303369	SDR7C	30	305	579.5	pf00106	32	179	74.1	classical	31	239	114.3
SDR7C	Glycine	Glyma09g24980	Glyma09g24980.1|PAC:16276182	SDR7C	29	304	564.7	pf00106	31	178	70.2	classical	30	238	122.5
SDR7C	Glycine	Glyma05g02490	Glyma05g02490.1|PAC:16258071	SDR7C	37	313	486.9	pf00106	39	183	78.4	classical	38	245	127
SDR7C	Glycine	Glyma13g19390	Glyma13g19390.1|PAC:16290833	SDR7C	34	309	585.1	pf00106	36	182	76	classical	35	271	105.6
SDR7C	Glycine	Glyma08g02980	Glyma08g02980.1|PAC:16269761	SDR7C	35	313	494.9	pf00106	37	189	75.4	classical	36	301	128.2
SDR7C	Glycine	Glyma19g35630	Glyma19g35630.1|PAC:16313873	SDR7C	34	309	593.4	pf00106	36	178	71.8	classical	35	243	106.2
SDR7C	Glycine	Glyma06g18970	Glyma06g18970.1|PAC:16263464	SDR7C	37	313	506.3	pf00106	39	185	78.5	classical	38	245	115.9
SDR7C	Glycine	Glyma03g32920	Glyma03g32920.1|PAC:16253124	SDR7C	34	309	597.2	pf00106	36	178	71.4	classical	35	243	104.1
SDR7C	Glycine	Glyma05g37720	Glyma05g37720.1|PAC:16261052	SDR7C	29	304	589	pf00106	31	176	71.7	classical	30	238	104.4
SDR7C	Glycine	Glyma10g05030	Glyma10g05030.1|PAC:16278615	SDR7C	34	309	592.5	pf00106	36	181	74.3	classical	35	271	97.2
SDR7C	Glycine	Glyma16g30050	Glyma16g30050.1|PAC:16303367	SDR7C	30	309	558	pf00106	32	177	67.7	classical	31	239	112.1
SDR7C	Glycine	Glyma04g35970	Glyma04g35970.1|PAC:16256890	SDR7C	57	333	504.2	pf00106	59	203	76	classical	58	265	110.9
SDR7C	Glycine	Glyma10g37760	Glyma10g37760.1|PAC:16281327	SDR7C	29	304	608.7	pf00106	31	177	70.6	classical	30	238	90.1
SDR7C	Glycine	Glyma08g01870	Glyma08g01870.2|PAC:16269623	SDR7C	29	304	586.5	pf00106	31	176	70.6	classical	30	238	95.2
SDR7C	Glycine	Glyma20g30080	Glyma20g30080.1|PAC:16317334	SDR7C	29	304	621	pf00106	31	177	69.5	classical	30	238	84.9
SDR7C	Glycine	Glyma10g37750	Glyma10g37750.1|PAC:16281325	SDR7C	65	340	589.4	pf00106	67	212	68.6	classical	66	318	89.6
SDR7C	Glycine	Glyma09g25000	Glyma09g25000.1|PAC:16276184	SDR7C	29	314	529	pf00106	31	176	71.4	classical	30	237	99.3
SDR7C	Glycine	Glyma17g09420	Glyma17g09420.1|PAC:16304976	SDR7C	37	315	459.7	pf00106	39	185	66.8	classical	38	247	98.2
SDR7C	Glycine	Glyma09g25080	Glyma09g25080.1|PAC:16276193	SDR7C	1	234	419.7	pf00106	1	146	63.4	classical	1	203	88.6
SDR7C	Glycine	Glyma16g30070	Glyma16g30070.1|PAC:16303370	SDR7C	1	206	412.7	pf00106	1	146	63.9	classical	1	225	86.6
SDR7C	Glycine	Glyma09g25070	Glyma09g25070.1|PAC:16276191	SDR7C	1	257	497.2	pf00106	14	124	38.3	classical	15	187	51.5
SDR7C	Glycine	Glyma16g30040	Glyma16g30040.1|PAC:16303366					pf00106	33	173	50.4	classical	31	206	62.5
SDR7C	Glycine	Glyma05g36570	Glyma05g36570.1|PAC:16260922					pf00106	37	119	45.6	classical	36	119	48.9
SDR7C	Oryza	LOC_Os03g02460	LOC_Os03g02460.1|13103.m00206|protein	SDR7C	33	311	535.1	pf00106	34	187	80.7	classical	33	299	145.8
SDR7C	Oryza	LOC_Os11g07922	LOC_Os11g07922.1|13111.m00832|protein	SDR7C	35	312	594.6	pf00106	37	179	75.8	classical	36	244	119.8
SDR7C	Oryza	LOC_Os01g05840	LOC_Os01g05840.1|13101.m00568|protein	SDR7C	33	308	613.3	pf00106	35	182	75.7	classical	34	242	114.6
SDR7C	Oryza	LOC_Os06g03830	LOC_Os06g03830.1|13106.m00326|protein	SDR7C	35	316	508	pf00106	37	181	77.5	classical	36	304	130.4
SDR7C	Oryza	LOC_Os09g39670	LOC_Os09g39670.1|13109.m03985|protein	SDR7C	32	307	600.7	pf00106	34	178	75.3	classical	33	241	107.2
SDR7C	Oryza	LOC_Os10g40020	LOC_Os10g40020.1|13110.m03693|protein	SDR7C	29	304	546.5	pf00106	31	179	76.2	classical	30	238	115.2
SDR7C	Oryza	LOC_Os10g40030	LOC_Os10g40030.1|13110.m03698|protein	SDR7C	31	306	538.5	pf00106	34	182	74.9	classical	32	294	109.1
SDR7C	Oryza	LOC_Os11g07930	LOC_Os11g07930.1|13111.m00833|protein	SDR7C	36	312	589.2	pf00106	37	178	67	classical	36	243	101.8
SDR7C	Oryza	LOC_Os04g22380	LOC_Os04g22380.1|13104.m02075|protein	SDR7C	30	305	541.7	pf00106	32	181	63.4	classical	31	293	103.2
SDR7C	Oryza	LOC_Os04g22390	LOC_Os04g22390.1|13104.m02076|protein	SDR7C	30	305	560.5	pf00106	32	173	57.1	classical	31	293	100.2
SDR7C	Oryza	LOC_Os10g40000	LOC_Os10g40000.1|13110.m03691|protein					pf00106	6	114	36.3
SDR7C	Physcomitrella	jgi|Phypa1_1|193394|estExt_gwp_gw1.C_1980027	jgi|Phypa1_1|193394|estExt_gwp_gw1.C_1980027	SDR7C	34	310	568.5	pf00106	35	184	82	classical	35	271	120.7
SDR7C	Physcomitrella	jgi|Phypa1_1|151461|e_gw1.337.37.1	jgi|Phypa1_1|151461|e_gw1.337.37.1	SDR7C	34	311	569.7	pf00106	35	187	72.7	classical	35	298	108.5
SDR7C	Physcomitrella	jgi|Phypa1_1|124527|e_gw1.50.24.1	jgi|Phypa1_1|124527|e_gw1.50.24.1	SDR7C	34	318	533.3	pf00106	35	189	65.1	classical	35	250	100.2
SDR7C	Physcomitrella	jgi|Phypa1_1|140064|e_gw1.162.92.1	jgi|Phypa1_1|140064|e_gw1.162.92.1	SDR7C	1	274	467.9	pf00106	1	139	56.6	classical	1	262	96
SDR7C	Physcomitrella	jgi|Phypa1_1|155587|e_gw1.475.26.1	jgi|Phypa1_1|155587|e_gw1.475.26.1	SDR7C	1	265	461.4	pf00106	1	133	45	classical	1	253	80.5
SDR7C	Physcomitrella	jgi|Phypa1_1|99498|fgenesh1_pg.scaffold_392000023	jgi|Phypa1_1|99498|fgenesh1_pg.scaffold_392000023					pf00106	28	167	73.5	classical	27	291	124.1
SDR7C	Physcomitrella	jgi|Phypa1_1|161208|estExt_fgenesh1_pg.C_300204	jgi|Phypa1_1|161208|estExt_fgenesh1_pg.C_300204					pf00106	8	147	59.1	classical	7	259	108.1
SDR7C	Physcomitrella	jgi|Phypa1_1|80759|fgenesh1_pg.scaffold_89000028	jgi|Phypa1_1|80759|fgenesh1_pg.scaffold_89000028					pf00106	37	189	63.2	classical	36	244	74.4
SDR7C	Physcomitrella	jgi|Phypa1_1|64665|fgenesh1_pg.scaffold_3000117	jgi|Phypa1_1|64665|fgenesh1_pg.scaffold_3000117					pf00106	37	107	38.6	classical	36	102	52.9
SDR7C	Populus	POPTR_0001s11070	POPTR_0001s11070.1	SDR7C	35	314	510.6	pf00106	37	178	75.3	classical	36	302	132.7
SDR7C	Populus	POPTR_0015s12880	POPTR_0015s12880.1	SDR7C	29	310	582.8	pf00106	31	178	71.5	classical	30	257	112.7
SDR7C	Populus	POPTR_0003s12890	POPTR_0003s12890.1	SDR7C	29	304	582.7	pf00106	31	180	73.7	classical	30	238	108.5
SDR7C	Populus	POPTR_0003s14410	POPTR_0003s14410.1	SDR7C	35	314	483.4	pf00106	37	188	75.9	classical	36	302	124.8
SDR7C	Populus	POPTR_0012s12960	POPTR_0012s12960.1	SDR7C	29	304	567.3	pf00106	31	179	68.6	classical	30	238	109.6
SDR7C	Populus	POPTR_0003s12880	POPTR_0003s12880.1	SDR7C	29	304	607.3	pf00106	31	176	67.8	classical	30	238	98.9
SDR7C	Populus	POPTR_0006s08410	POPTR_0006s08410.1	SDR7C	33	275	520.4	pf00106	35	178	72.1	classical	34	270	100.2
SDR7C	Populus	POPTR_0001s09510	POPTR_0001s09510.1	SDR7C	29	304	532.7	pf00106	31	176	69.3	classical	30	238	92.6
SDR7C	Populus	POPTR_0015s09260	POPTR_0015s09260.1	SDR7C	37	314	469.6	pf00106	39	182	69.5	classical	38	246	104
SDR7C	Populus	POPTR_0012s12980	POPTR_0012s12980.1	SDR7C	1	253	508.3	pf00106	16	121	39.5	classical	30	241	53
SDR7C	Populus	POPTR_0003s12900	POPTR_0003s12900.1					pf00106	32	126	35.2
SDR7C	Selaginella	jgi|Selmo1|439201|estExt_fgenesh2_pg.C_50571	jgi|Selmo1|439201|estExt_fgenesh2_pg.C_50571	SDR7C	24	301	530.7	pf00106	26	169	87.4	classical	25	289	138.9
SDR7C	Selaginella	jgi|Selmo1|228800|fgenesh1_kg.C_scaffold_51000022	jgi|Selmo1|228800|fgenesh1_kg.C_scaffold_51000022	SDR7C	33	309	520.8	pf00106	34	176	79.2	classical	34	279	123.1
SDR7C	Selaginella	jgi|Selmo1|420551|fgenesh2_pg.C_scaffold_47000025	jgi|Selmo1|420551|fgenesh2_pg.C_scaffold_47000025	SDR7C	33	308	563.2	pf00106	35	184	76.8	classical	34	295	114.6
SDR7C	Selaginella	jgi|Selmo1|85319|e_gw1.7.1184.1	jgi|Selmo1|85319|e_gw1.7.1184.1	SDR7C	35	311	471.5	pf00106	37	179	78.1	classical	36	245	114
SDR7C	Selaginella	jgi|Selmo1|445059|estExt_fgenesh2_pg.C_510150	jgi|Selmo1|445059|estExt_fgenesh2_pg.C_510150	SDR7C	33	311	511.7	pf00106	41	178	71.6	classical	34	281	111.2
SDR7C	Selaginella	jgi|Selmo1|421434|fgenesh2_pg.C_scaffold_51000166	jgi|Selmo1|421434|fgenesh2_pg.C_scaffold_51000166	SDR7C	33	311	513.9	pf00106	41	178	71.6	classical	34	281	110
SDR7C	Selaginella	jgi|Selmo1|230658|fgenesh1_pm.C_scaffold_6000032	jgi|Selmo1|230658|fgenesh1_pm.C_scaffold_6000032	SDR7C	21	288	479.9	pf00106	22	162	71.6	classical	22	239	117.8
SDR7C	Selaginella	jgi|Selmo1|234651|fgenesh1_pm.C_scaffold_65000002	jgi|Selmo1|234651|fgenesh1_pm.C_scaffold_65000002	SDR7C	8	291	436.7	pf00106	9	150	75.1	classical	9	279	116.8
SDR7C	Selaginella	jgi|Selmo1|85541|e_gw1.7.1134.1	jgi|Selmo1|85541|e_gw1.7.1134.1	SDR7C	36	308	460.5	pf00106	36	177	67.5	classical	35	250	106.9
SDR7C	Selaginella	jgi|Selmo1|420931|fgenesh2_pg.C_scaffold_48000141	jgi|Selmo1|420931|fgenesh2_pg.C_scaffold_48000141	SDR7C	33	315	486.6	pf00106	35	181	65.3	classical	34	243	98.4
SDR7C	Selaginella	jgi|Selmo1|167388|estExt_Genewise1Plus.C_51006	jgi|Selmo1|167388|estExt_Genewise1Plus.C_51006	SDR7C	34	312	436.1	pf00106	36	181	70	classical	35	300	100.7
SDR7C	Selaginella	jgi|Selmo1|96850|e_gw1.18.26.1	jgi|Selmo1|96850|e_gw1.18.26.1					pf00106	7	117	49.6	classical	7	112	59
SDR7C	Sorghum	jgi|Sorbi1|5030605|Sb01g049550	jgi|Sorbi1|5030605|Sb01g049550	SDR7C	32	311	522.7	pf00106	34	187	83	classical	33	299	153.9
SDR7C	Sorghum	jgi|Sorbi1|5050941|Sb02g012420	jgi|Sorbi1|5050941|Sb02g012420	SDR7C	32	307	624.4	pf00106	34	178	79.4	classical	33	241	119.2
SDR7C	Sorghum	jgi|Sorbi1|5061197|Sb10g001800	jgi|Sorbi1|5061197|Sb10g001800	SDR7C	35	315	510.7	pf00106	37	179	81.3	classical	36	303	136.3
SDR7C	Sorghum	jgi|Sorbi1|5052669|Sb03g005980	jgi|Sorbi1|5052669|Sb03g005980	SDR7C	34	308	589.5	pf00106	35	179	77.3	classical	34	242	114.7
SDR7C	Sorghum	jgi|Sorbi1|5056429|Sb05g005300	jgi|Sorbi1|5056429|Sb05g005300	SDR7C	53	332	586.3	pf00106	55	197	63.3	classical	54	320	103.6
SDR7C	Sorghum	jgi|Sorbi1|5049118|Sb01g029980	jgi|Sorbi1|5049118|Sb01g029980	SDR7C	29	304	539.2	pf00106	31	172	65.9	classical	30	238	102.1
SDR7C	Sorghum	jgi|Sorbi1|5029610|Sb01g029960	jgi|Sorbi1|5029610|Sb01g029960	SDR7C	29	304	523.8	pf00106	31	179	69.4	classical	30	238	98.3
SDR7C	Sorghum	jgi|Sorbi1|5029609|Sb01g029950	jgi|Sorbi1|5029609|Sb01g029950					pf00106	31	110	42.6	classical	30	99	47
SDR7C	Vitis	GSVIVT01019612001	GSVIVT01019612001	SDR7C	35	313	542.9	pf00106	37	182	77	classical	36	301	136.4
SDR7C	Vitis	GSVIVT01028899001	GSVIVT01028899001	SDR7C	29	304	640.4	pf00106	31	177	75.3	classical	30	238	107.4
SDR7C	Vitis	GSVIVT01028898001	GSVIVT01028898001	SDR7C	29	304	616.1	pf00106	31	172	69.9	classical	30	238	119.4
SDR7C	Vitis	GSVIVT01025521001	GSVIVT01025521001	SDR7C	33	308	610.7	pf00106	35	178	74	classical	34	270	110.1
SDR7C	Vitis	GSVIVT01028900001	GSVIVT01028900001	SDR7C	29	303	625.5	pf00106	31	176	68.9	classical	30	237	101.2
SDR7C	Vitis	GSVIVT01019741001	GSVIVT01019741001	SDR7C	29	304	611.2	pf00106	31	177	65	classical	30	266	103.1
SDR7C	Vitis	GSVIVT01007686001	GSVIVT01007686001	SDR7C	35	311	486.2	pf00106	37	180	72.2	classical	36	243	107.7
SDR7C	Zea	GRMZM2G009940	GRMZM2G009940_P01	SDR7C	32	307	614.4	pf00106	34	177	79.9	classical	33	295	132.7
SDR7C	Zea	GRMZM2G126199	GRMZM2G126199_P01	SDR7C	32	311	520.1	pf00106	34	187	78.8	classical	33	299	147.2
SDR7C	Zea	GRMZM2G000932	GRMZM2G000932_P01	SDR7C	33	313	498.3	pf00106	35	177	81.4	classical	34	301	141.1
SDR7C	Zea	GRMZM2G162527	GRMZM2G162527_P01	SDR7C	34	308	589.2	pf00106	35	179	76.9	classical	34	242	116
SDR7C	Zea	GRMZM2G121034	GRMZM2G121034_P01	SDR7C	53	331	572.8	pf00106	55	197	63.9	classical	54	319	102.3
SDR7C	Zea	GRMZM2G128577	GRMZM2G128577_P02	SDR7C	30	306	527.4	pf00106	31	179	68.3	classical	30	238	98.6
SDR7C	Zea	GRMZM2G464885	GRMZM2G464885_P01	SDR7C	29	304	544.1	pf00106	31	173	64	classical	30	238	95.4
SDR7C	Zea	GRMZM2G126496	GRMZM2G126496_P03					pf00106	34	92	28.8	classical	33	93	41.7
SDR7C	Zea	GRMZM2G050915	GRMZM2G050915_P01					pf00106	6	102	36.6
SDR12C	Arabidopsis	AT1G24470	AT1G24470.1	SDR12C	16	312	520.9	pf00106	54	223	80	classical	53	275	126.5
SDR12C	Arabidopsis	AT1G67730	AT1G67730.1	SDR12C	16	315	568.3	pf00106	53	224	74.1	classical	52	263	121.5
SDR12C	Chlamydomonas	Au9.Cre02.g128150	Au9.Cre02.g128150					pf00106	43	206	70.6	classical	42	272	89
SDR12C	Glycine	Glyma08g13750	Glyma08g13750.1|PAC:16271046	SDR12C	3	289	471.3	pf00106	41	211	89.3	classical	40	232	131.2
SDR12C	Glycine	Glyma18g01510	Glyma18g01510.1|PAC:16307583	SDR12C	18	317	604	pf00106	55	224	75	classical	54	245	112.5
SDR12C	Glycine	Glyma11g37560	Glyma11g37560.1|PAC:16285720	SDR12C	18	317	594.8	pf00106	55	224	73.7	classical	54	245	108.8
SDR12C	Glycine	Glyma18g01500	Glyma18g01500.1|PAC:16307582	SDR12C	12	310	455.1	pf00106	49	219	76	classical	48	240	114.8
SDR12C	Glycine	Glyma11g37550	Glyma11g37550.1|PAC:16285719					pf00106	20	74	22.1
SDR12C	Oryza	LOC_Os02g38440	LOC_Os02g38440.1|13102.m04230|protein	SDR12C	20	321	602.2	pf00106	58	228	81.1	classical	57	314	138.2
SDR12C	Oryza	LOC_Os04g40730	LOC_Os04g40730.1|13104.m03975|protein	SDR12C	13	314	575.4	pf00106	51	221	78.1	classical	50	307	131.1
SDR12C	Oryza	LOC_Os11g24484	LOC_Os11g24484.1|13111.m02331|protein	SDR12C	24	331	521.1	pf00106	62	242	74.6	classical	61	285	122.8
SDR12C	Oryza	LOC_Os06g19590	LOC_Os06g19590.1|13106.m02091|protein	SDR12C	25	351	534.2	pf00106	62	237	72.5	classical	61	302	115.4
SDR12C	Oryza	LOC_Os06g19610	LOC_Os06g19610.1|13106.m02093|protein	SDR12C	7	318	513.9	pf00106	46	223	68.1	classical	45	267	116.5
SDR12C	Oryza	LOC_Os06g19530	LOC_Os06g19530.1|13106.m02084|protein	SDR12C	25	329	471.1	pf00106	61	237	56.4	classical	60	285	104.8
SDR12C	Oryza	LOC_Os04g02620	LOC_Os04g02620.1|13104.m00181|protein	SDR12C	12	313	454.5	pf00106	49	224	58.9	classical	48	288	102
SDR12C	Oryza	LOC_Os06g19550	LOC_Os06g19550.1|13106.m02086|protein	SDR12C	21	331	489.9	pf00106	60	234	66.1	classical	143	304	74.5
SDR12C	Oryza	LOC_Os06g19500	LOC_Os06g19500.1|13106.m02081|protein	SDR12C	23	287	409.5	pf00106	61	226	58.7	classical	60	297	102.7
SDR12C	Oryza	LOC_Os06g19540	LOC_Os06g19540.1|13106.m02085|protein					pf00106	107	200	37.6	classical	108	209	71.1
SDR12C	Physcomitrella	jgi|Phypa1_1|105480|estExt_fgenesh1_pm.C_370038	jgi|Phypa1_1|105480|estExt_fgenesh1_pm.C_370038	SDR12C	22	320	495	pf00106	61	229	70.6	classical	58	249	107
SDR12C	Populus	POPTR_0010s06240	POPTR_0010s06240.1	SDR12C	18	319	496.1	pf00106	55	226	85.3	classical	54	275	140.3
SDR12C	Populus	POPTR_0008s18190	POPTR_0008s18190.1	SDR12C	18	321	486.8	pf00106	55	225	81.4	classical	54	274	141.3
SDR12C	Populus	POPTR_0010s06220	POPTR_0010s06220.1	SDR12C	18	317	586	pf00106	55	224	75.2	classical	54	245	108.7
SDR12C	Populus	POPTR_0010s06230	POPTR_0010s06230.1	SDR12C	10	312	473.6	pf00106	47	220	71.8	classical	46	264	110.1
SDR12C	Populus	POPTR_0008s18200	POPTR_0008s18200.1	SDR12C	18	236	420.4	pf00106	55	224	73.1	classical	54	235	101.1
SDR12C	Selaginella	jgi|Selmo1|166350|estExt_Genewise1Plus.C_31485	jgi|Selmo1|166350|estExt_Genewise1Plus.C_31485	SDR12C	20	320	493	pf00106	57	229	72.4	classical	56	313	141.9
SDR12C	Selaginella	jgi|Selmo1|234639|fgenesh1_pm.C_scaffold_64000024	jgi|Selmo1|234639|fgenesh1_pm.C_scaffold_64000024	SDR12C	5	295	438.8	pf00106	32	204	75.5	classical	31	252	117.7
SDR12C	Sorghum	jgi|Sorbi1|5055386|Sb04g025020	jgi|Sorbi1|5055386|Sb04g025020	SDR12C	20	322	589.3	pf00106	58	229	82.9	classical	57	315	151.3
SDR12C	Sorghum	jgi|Sorbi1|5049409|Sb01g035200	jgi|Sorbi1|5049409|Sb01g035200	SDR12C	29	332	471.1	pf00106	67	243	92.3	classical	66	291	146.6
SDR12C	Sorghum	jgi|Sorbi1|5057400|Sb06g020600	jgi|Sorbi1|5057400|Sb06g020600	SDR12C	13	314	518.6	pf00106	51	221	73.2	classical	50	263	133.8
SDR12C	Sorghum	jgi|Sorbi1|5042092|Sb06g020580	jgi|Sorbi1|5042092|Sb06g020580	SDR12C	22	323	521.8	pf00106	60	230	73.2	classical	59	272	123
SDR12C	Sorghum	jgi|Sorbi1|5031393|Sb10g010990	jgi|Sorbi1|5031393|Sb10g010990	SDR12C	14	320	485.5	pf00106	51	225	62.6	classical	50	268	125.1
SDR12C	Sorghum	jgi|Sorbi1|5030529|Sb01g047620	jgi|Sorbi1|5030529|Sb01g047620	SDR12C	17	323	484.4	pf00106	54	229	64	classical	53	264	119.8
SDR12C	Sorghum	jgi|Sorbi1|5061676|Sb10g010960	jgi|Sorbi1|5061676|Sb10g010960	SDR12C	8	314	473.7	pf00106	45	216	68.3	classical	44	290	108.6
SDR12C	Sorghum	jgi|Sorbi1|5031396|Sb10g011020	jgi|Sorbi1|5031396|Sb10g011020	SDR12C	10	315	438.8	pf00106	46	219	61.7	classical	45	299	102.3
SDR12C	Sorghum	jgi|Sorbi1|5031383|Sb10g010930	jgi|Sorbi1|5031383|Sb10g010930					pf00106	59	197	51.4	classical	58	196	82.3
SDR12C	Vitis	GSVIVT01000603001	GSVIVT01000603001	SDR12C	10	311	543.2	pf00106	47	219	78.8	classical	46	263	117.7
SDR12C	Vitis	GSVIVT01000600001	GSVIVT01000600001	SDR12C	30	330	541.9	pf00106	67	239	79	classical	66	248	101.3
SDR12C	Vitis	GSVIVT01000598001	GSVIVT01000598001	SDR12C	24	324	526.4	pf00106	61	233	75.9	classical	60	242	104.2
SDR12C	Vitis	GSVIVT01000597001	GSVIVT01000597001									classical	103	237	72.6
SDR12C	Zea	GRMZM2G087323	GRMZM2G087323_P01	SDR12C	20	322	587.1	pf00106	58	229	83.4	classical	57	315	151.3
SDR12C	Zea	GRMZM2G090733	GRMZM2G090733_P01	SDR12C	22	282	426.7	pf00106	60	234	91	classical	59	282	145.2
SDR12C	Zea	GRMZM2G465868	GRMZM2G465868_P01	SDR12C	10	325	441.5	pf00106	46	219	61.1	classical	45	267	107.9
SDR12C	Zea	AC205703.4_FGP007	AC205703.4_FGP007					pf00106	58	218	74.3	classical	57	218	114.6
SDR12C	Zea	GRMZM2G073645	GRMZM2G073645_P01					pf00106	68	127	23.7
SDR17C	Arabidopsis	AT3G12800	AT3G12800.1	SDR17C	4	286	549.5	pf00106	14	186	87.7	classical	13	265	208.7
SDR17C	Arabidopsis	AT2G07640	AT2G07640.1									classical	1	139	67.1
SDR17C	Chlamydomonas	Au9.Cre17.g731850	Au9.Cre17.g731850	SDR17C	4	281	499.8	pf00106	14	182	80.4	classical	13	260	197.3
SDR17C	Glycine	Glyma08g25810	Glyma08g25810.1|PAC:16272467	SDR17C	4	286	536.6	pf00106	13	186	77.9	classical	13	265	204.6
SDR17C	Glycine	Glyma15g28370	Glyma15g28370.1|PAC:16299892	SDR17C	4	286	538.5	pf00106	13	186	77.6	classical	13	265	203
SDR17C	Oryza	LOC_Os04g52400	LOC_Os04g52400.1|13104.m05372|protein	SDR17C	6	287	566.3	pf00106	15	187	90.2	classical	15	266	222.5
SDR17C	Physcomitrella	jgi|Phypa1_1|207588|estExt_Genewise1.C_400053	jgi|Phypa1_1|207588|estExt_Genewise1.C_400053	SDR17C	6	287	569.6	pf00106	15	187	81	classical	15	266	201.3
SDR17C	Physcomitrella	jgi|Phypa1_1|149299|e_gw1.294.24.1	jgi|Phypa1_1|149299|e_gw1.294.24.1	SDR17C	6	290	534.9	pf00106	15	189	85.5	classical	15	269	201.2
SDR17C	Populus	POPTR_0006s02640	POPTR_0006s02640.1	SDR17C	4	285	531.1	pf00106	13	185	82.3	classical	13	264	211.2
SDR17C	Populus	POPTR_0012s14730	POPTR_0012s14730.1	SDR17C	5	251	479	pf00106	14	187	74.1	classical	14	252	178.7
SDR17C	Selaginella	jgi|Selmo1|57313|gw1.32.402.1	jgi|Selmo1|57313|gw1.32.402.1	SDR17C	2	277	437.2	pf00106	12	178	90	classical	11	261	208.7
SDR17C	Selaginella	jgi|Selmo1|146763|estExt_Genewise1.C_130593	jgi|Selmo1|146763|estExt_Genewise1.C_130593	SDR17C	4	280	470.9	pf00106	13	185	79.3	classical	13	259	206
SDR17C	Sorghum	jgi|Sorbi1|5057857|Sb06g028400	jgi|Sorbi1|5057857|Sb06g028400	SDR17C	4	285	544.3	pf00106	13	185	91.6	classical	13	264	221.7
SDR17C	Sorghum	jgi|Sorbi1|5057858|Sb06g028410	jgi|Sorbi1|5057858|Sb06g028410	SDR17C	4	285	550.9	pf00106	13	185	84.1	classical	13	264	209
SDR17C	Sorghum	jgi|Sorbi1|5030760|Sb10g001485	jgi|Sorbi1|5030760|Sb10g001485									classical	3	62	42.1
SDR17C	Vitis	GSVIVT01012113001	GSVIVT01012113001	SDR17C	4	285	556.4	pf00106	13	185	82.2	classical	13	264	219.6
SDR17C	Vitis	GSVIVT01036762001	GSVIVT01036762001	SDR17C	4	285	548.4	pf00106	13	185	68.5	classical	13	264	206.9
SDR17C	Zea	GRMZM2G025243	GRMZM2G025243_P01	SDR17C	4	286	534.3	pf00106	13	185	91.5	classical	13	265	222.1
SDR17C	Zea	GRMZM2G005107	GRMZM2G005107_P02	SDR17C	4	285	550.9	pf00106	13	185	83.9	classical	13	264	208.4
SDR22E	Arabidopsis	AT2G20360	AT2G20360.1	SDR22E	53	402	732.1	pf01370	72	283	45.9	extended	70	271	87.1
SDR22E	Chlamydomonas	Au9.Cre10.g434450	Au9.Cre10.g434450					pf01370	57	265	45.9	extended	55	257	76.9
SDR22E	Glycine	Glyma13g18950	Glyma13g18950.2|PAC:16290778	SDR22E	47	393	709.1	pf01370	66	277	36.2	extended	64	265	71.6
SDR22E	Oryza	LOC_Os02g57180	LOC_Os02g57180.1|13102.m06579|protein	SDR22E	60	408	749.3	pf01370	79	290	38.2
SDR22E	Physcomitrella	jgi|Phypa1_1|164877|estExt_fgenesh1_pg.C_790059	jgi|Phypa1_1|164877|estExt_fgenesh1_pg.C_790059	SDR22E	58	405	637.1	pf01370	77	286	30.5	extended	75	276	79.3
SDR22E	Physcomitrella	jgi|Phypa1_1|105165|estExt_fgenesh1_pm.C_280031	jgi|Phypa1_1|105165|estExt_fgenesh1_pm.C_280031	SDR22E	57	393	611.8	pf01370	76	275	34.1	extended	74	264	72.5
SDR22E	Populus	POPTR_0002s25720	POPTR_0002s25720.1	SDR22E	50	399	743.3	pf01370	69	280	45.2	extended	67	268	74.2
SDR22E	Populus	POPTR_0014s18680	POPTR_0014s18680.1	SDR22E	45	384	648.9	pf01370	64	177	26.8
SDR22E	Selaginella	jgi|Selmo1|89106|e_gw1.10.884.1	jgi|Selmo1|89106|e_gw1.10.884.1	SDR22E	21	355	487.4	pf01370	39	252	49.3	extended	38	239	86.4
SDR22E	Sorghum	jgi|Sorbi1|5056129|Sb04g037200	jgi|Sorbi1|5056129|Sb04g037200	SDR22E	60	402	725.7	pf01370	79	290	40.1	extended	77	278	80
SDR22E	Vitis	GSVIVT01028438001	GSVIVT01028438001	SDR22E	50	399	704.3	pf01370	69	280	47.8	extended	67	268	80.2
SDR22E	Zea	GRMZM2G143651	GRMZM2G143651_P01	SDR22E	112	454	718.5	pf01370	131	342	37.9	extended	129	330	82.6
SDR25C	Arabidopsis	AT4G05530	AT4G05530.1	SDR25C	6	253	500.7	pf00106	12	177	85.3	classical	12	253	197.5
SDR25C	Chlamydomonas	Au9.Cre03.g191850	Au9.Cre03.g191850	SDR25C	13	263	513.8	pf00106	19	186	124.8	classical	19	263	239.8
SDR25C	Glycine	Glyma17g01300	Glyma17g01300.1|PAC:16304023	SDR25C	4	251	532	pf00106	10	175	99.6	classical	10	251	226.2
SDR25C	Glycine	Glyma09g01170	Glyma09g01170.1|PAC:16274377	SDR25C	7	254	484.8	pf00106	13	178	87.5	classical	13	254	197.4
SDR25C	Glycine	Glyma15g11980	Glyma15g11980.1|PAC:16298488	SDR25C	7	254	484	pf00106	13	178	87.6	classical	13	254	197.4
SDR25C	Oryza	LOC_Os09g04730	LOC_Os09g04730.1|13109.m00407|protein	SDR25C	5	252	491.1	pf00106	11	176	94.3	classical	11	252	197.6
SDR25C	Physcomitrella	jgi|Phypa1_1|206369|estExt_Genewise1.C_330145	jgi|Phypa1_1|206369|estExt_Genewise1.C_330145	SDR25C	5	252	502.9	pf00106	11	176	81.2	classical	11	252	183.3
SDR25C	Populus	POPTR_0011s00810	POPTR_0011s00810.1	SDR25C	8	255	533.5	pf00106	14	179	95.9	classical	14	255	200.7
SDR25C	Populus	POPTR_0011s00830	POPTR_0011s00830.1	SDR25C	8	255	499.8	pf00106	15	179	89.9	classical	14	255	194.6
SDR25C	Selaginella	jgi|Selmo1|165154|estExt_Genewise1Plus.C_11621	jgi|Selmo1|165154|estExt_Genewise1Plus.C_11621	SDR25C	9	256	507.8	pf00106	15	180	103.5	classical	15	256	223.1
SDR25C	Sorghum	jgi|Sorbi1|5050821|Sb02g009510	jgi|Sorbi1|5050821|Sb02g009510	SDR25C	5	252	513.3	pf00106	11	175	92	classical	11	253	205.5
SDR25C	Sorghum	jgi|Sorbi1|5046954|Sb09g027400	jgi|Sorbi1|5046954|Sb09g027400	SDR25C	5	252	497.1	pf00106	11	175	97.5	classical	11	252	199.6
SDR25C	Vitis	GSVIVT01007244001	GSVIVT01007244001	SDR25C	5	226	450.8	pf00106	11	176	90.2	classical	11	228	162.3
SDR25C	Vitis	GSVIVT01013254001	GSVIVT01013254001									classical	6	87	48.8
SDR25C	Zea	GRMZM2G109743	GRMZM2G109743_P02	SDR25C	5	252	510.9	pf00106	11	175	94.1	classical	11	253	204.5
SDR25C	Zea	GRMZM2G041694	GRMZM2G041694_P01	SDR25C	5	252	489.1	pf00106	11	175	93.2	classical	11	252	201.4
SDR31E	Arabidopsis	AT2G26260	AT2G26260.1	SDR31E	9	364	889.6	pf01073	13	288	268.1	extended	11	241	160.9
SDR31E	Arabidopsis	AT2G43420	AT2G43420.1	SDR31E	12	360	796	pf01073	16	286	295.9	extended	14	242	132.3
SDR31E	Arabidopsis	AT1G47290	AT1G47290.2	SDR31E	9	364	845.8	pf01073	13	288	256	extended	11	241	158.2
SDR31E	Chlamydomonas	Au9.Cre12.g518650	Au9.Cre12.g518650	SDR31E	28	380	748.3	pf01073	32	302	231.1	extended	30	259	177.5
SDR31E	Chlamydomonas	Au9.Cre10.g442200	Au9.Cre10.g442200					pf01073	57	308	135.5	extended	55	281	154.4
SDR31E	Glycine	Glyma03g00480	Glyma03g00480.1|PAC:16250655	SDR31E	6	361	790.9	pf01073	10	285	260.6	extended	8	238	177.7
SDR31E	Glycine	Glyma07g14860	Glyma07g14860.1|PAC:16267312	SDR31E	5	360	791.2	pf01073	9	284	254.3	extended	7	237	174.4
SDR31E	Glycine	Glyma06g06080	Glyma06g06080.1|PAC:16261888	SDR31E	126	362	509.3	pf01073	5	286	250	extended	3	239	159.2
SDR31E	Glycine	Glyma11g13480	Glyma11g13480.1|PAC:16283756	SDR31E	13	362	637.3	pf01073	17	287	230.5	extended	15	243	116.7
SDR31E	Glycine	Glyma12g05480	Glyma12g05480.1|PAC:16286510	SDR31E	12	362	640.6	pf01073	16	287	223.9	extended	14	243	115.7
SDR31E	Glycine	Glyma04g11880	Glyma04g11880.1|PAC:16255681					pf01073	47	244	122.8	extended	47	249	77.3
SDR31E	Glycine	Glyma04g11660	Glyma04g11660.1|PAC:16255660					pf01073	1	180	107.7	extended	1	170	76.8
SDR31E	Glycine	Glyma12g24240	Glyma12g24240.1|PAC:16288056					pf01073	83	207	106.1
SDR31E	Glycine	Glyma07g26520	Glyma07g26520.1|PAC:16268009					pf01073	156	196	23.3
SDR31E	Oryza	LOC_Os03g29170	LOC_Os03g29170.1|13103.m03347|protein	SDR31E	11	365	847.9	pf01073	15	289	256.3	extended	13	243	173
SDR31E	Oryza	LOC_Os03g29150	LOC_Os03g29150.1|13103.m03345|protein	SDR31E	23	291	603.8	pf01073	27	290	232.2	extended	25	251	171.9
SDR31E	Oryza	LOC_Os09g34090	LOC_Os09g34090.1|13109.m03419|protein					pf01073	23	287	173.1	extended	28	244	95
SDR31E	Physcomitrella	jgi|Phypa1_1|145942|e_gw1.236.42.1	jgi|Phypa1_1|145942|e_gw1.236.42.1	SDR31E	1	359	864.9	pf01073	5	278	244.3	extended	3	234	155.5
SDR31E	Physcomitrella	jgi|Phypa1_1|103931|fgenesh1_pg.scaffold_6496000001	jgi|Phypa1_1|103931|fgenesh1_pg.scaffold_6496000001					pf01370	3	131	50.9
SDR31E	Populus	POPTR_0006s23500	POPTR_0006s23500.1	SDR31E	5	360	809.8	pf01073	9	284	268.8	extended	7	237	179.2
SDR31E	Populus	POPTR_0007s01710	POPTR_0007s01710.1	SDR31E	14	369	690.5	pf01073	19	293	248.5	extended	17	250	97.6
SDR31E	Selaginella	jgi|Selmo1|84229|e_gw1.6.626.1	jgi|Selmo1|84229|e_gw1.6.626.1	SDR31E	1	353	655.1	pf01073	5	277	257.2	extended	3	233	159.7
SDR31E	Sorghum	jgi|Sorbi1|5029797|Sb01g032980	jgi|Sorbi1|5029797|Sb01g032980	SDR31E	16	369	570.3	pf01073	20	290	229	extended	18	245	176.8
SDR31E	Sorghum	jgi|Sorbi1|5029795|Sb01g032960	jgi|Sorbi1|5029795|Sb01g032960	SDR31E	14	351	550.7	pf01073	18	289	224.4	extended	16	242	162.1
SDR31E	Sorghum	jgi|Sorbi1|5029796|Sb01g032970	jgi|Sorbi1|5029796|Sb01g032970	SDR31E	14	307	473	pf01073	18	290	226.7	extended	16	243	163
SDR31E	Sorghum	jgi|Sorbi1|5029837|Sb01g033520	jgi|Sorbi1|5029837|Sb01g033520	SDR31E	16	257	452.2	pf01073	20	252	192.6	extended	18	243	165.8
SDR31E	Sorghum	jgi|Sorbi1|5029794|Sb01g032950	jgi|Sorbi1|5029794|Sb01g032950					pf01073	137	335	181.5	extended	138	294	110.2
SDR31E	Sorghum	jgi|Sorbi1|5051467|Sb02g029890	jgi|Sorbi1|5051467|Sb02g029890					pf01073	20	289	175.8	extended	25	245	89.4
SDR31E	Sorghum	jgi|Sorbi1|5029798|Sb01g032990	jgi|Sorbi1|5029798|Sb01g032990					pf01073	42	232	156.5	extended	43	187	104.3
SDR31E	Sorghum	jgi|Sorbi1|5049287|Sb01g032940	jgi|Sorbi1|5049287|Sb01g032940					pf01073	266	368	111.8
SDR31E	Sorghum	jgi|Sorbi1|5029831|Sb01g033420	jgi|Sorbi1|5029831|Sb01g033420					pf01073	8	110	57.7
SDR31E	Sorghum	jgi|Sorbi1|5050288|Sb01g048450	jgi|Sorbi1|5050288|Sb01g048450					pf01073	233	330	47.9
SDR31E	Sorghum	jgi|Sorbi1|5029800|Sb01g033015	jgi|Sorbi1|5029800|Sb01g033015					pf01073	8	39	23.7
SDR31E	Vitis	GSVIVT01010844001	GSVIVT01010844001	SDR31E	7	358	851.6	pf01073	11	281	257.4	extended	9	239	145.4
SDR31E	Vitis	GSVIVT01035499001	GSVIVT01035499001	SDR31E	1	337	807.2	pf01073	8	261	244.5	extended	1	214	145.6
SDR31E	Zea	GRMZM2G007252	GRMZM2G007252_P01	SDR31E	15	368	595.1	pf01073	19	291	240.4	extended	17	244	160.6
SDR31E	Zea	GRMZM2G149224	GRMZM2G149224_P01	SDR31E	8	178	400.6	pf01073	12	177	145.6	extended	10	177	123.4
SDR31E	Zea	GRMZM2G150541	GRMZM2G150541_P01					pf01073	22	290	166.2	extended	27	246	95.7
SDR31E	Zea	GRMZM2G009435	GRMZM2G009435_P01					pf01073	25	110	49.4
SDR34C	Arabidopsis	AT3G03330	AT3G03330.1	SDR34C	3	310	658.8	pf00106	44	216	109.4	classical	44	233	165.2
SDR34C	Arabidopsis	AT3G03350	AT3G03350.1					pf00106	172	249	58.4	classical	165	266	84.2
SDR34C	Chlamydomonas	Au9.Cre02.g103100	Au9.Cre02.g103100					pf00106	57	228	100.7	classical	57	247	137
SDR34C	Glycine	Glyma18g47960	Glyma18g47960.1|PAC:16310784	SDR34C	1	302	560.4	pf00106	41	213	102.9	classical	41	230	169.8
SDR34C	Glycine	Glyma09g38390	Glyma09g38390.1|PAC:16277629	SDR34C	1	318	511.1	pf00106	58	229	95.2	classical	57	246	150.1
SDR34C	Oryza	LOC_Os11g16410	LOC_Os11g16410.1|13111.m01654|protein	SDR34C	19	311	577.5	pf00106	45	217	99.9	classical	45	267	151.9
SDR34C	Physcomitrella	jgi|Phypa1_1|195117|estExt_gwp_gw1.C_2310004	jgi|Phypa1_1|195117|estExt_gwp_gw1.C_2310004	SDR34C	3	308	630.7	pf00106	45	217	102.9	classical	45	257	171.1
SDR34C	Physcomitrella	jgi|Phypa1_1|190072|estExt_gwp_gw1.C_1400085	jgi|Phypa1_1|190072|estExt_gwp_gw1.C_1400085	SDR34C	1	303	587.9	pf00106	42	213	97.1	classical	42	259	155
SDR34C	Populus	POPTR_0013s08190	POPTR_0013s08190.1					pf00106	41	134	41.8	classical	41	118	60.4
SDR34C	Populus	POPTR_0013s08180	POPTR_0013s08180.1					pf00106	4	44	37.8
SDR34C	Sorghum	jgi|Sorbi1|5056540|Sb05g009990	jgi|Sorbi1|5056540|Sb05g009990									classical	221	260	41
SDR34C	Vitis	GSVIVT01019056001	GSVIVT01019056001	SDR34C	8	301	610.5	pf00106	42	214	105.4	classical	42	231	163.3
SDR34C	Zea	GRMZM2G003692	GRMZM2G003692_P02	SDR34C	3	254	465	pf00106	2	156	74.6	classical	2	173	93.8
SDR35C	Arabidopsis	AT5G19200	AT5G19200.1	SDR35C	9	326	671.6	pf00106	39	203	118	classical	38	231	147.1
SDR35C	Arabidopsis	AT3G06060	AT3G06060.1	SDR35C	9	326	678.2	pf00106	41	205	112	classical	40	256	147
SDR35C	Chlamydomonas	Au9.Cre17.g702750	Au9.Cre17.g702750					pf00106	11	183	113.1	classical	11	233	174.2
SDR35C	Glycine	Glyma13g27740	Glyma13g27740.1|PAC:16291793	SDR35C	9	326	641	pf00106	39	203	109.1	classical	38	255	143.3
SDR35C	Glycine	Glyma15g11230	Glyma15g11230.1|PAC:16298410	SDR35C	2	197	412.3	pf00106	5	74	39.3	classical	5	126	46.7
SDR35C	Oryza	LOC_Os02g47350	LOC_Os02g47350.1|13102.m05328|protein	SDR35C	8	327	678.3	pf00106	38	205	112.2	classical	37	256	150.2
SDR35C	Physcomitrella	jgi|Phypa1_1|128635|e_gw1.71.143.1	jgi|Phypa1_1|128635|e_gw1.71.143.1	SDR35C	1	323	608.4	pf00106	33	201	100.7	classical	32	252	132.2
SDR35C	Physcomitrella	jgi|Phypa1_1|159151|estExt_fgenesh1_pg.C_100001	jgi|Phypa1_1|159151|estExt_fgenesh1_pg.C_100001					pf00106	35	207	94.2	classical	35	286	159.9
SDR35C	Physcomitrella	jgi|Phypa1_1|120402|e_gw1.32.75.1	jgi|Phypa1_1|120402|e_gw1.32.75.1					pf00106	36	203	89.7	classical	35	220	147.7
SDR35C	Physcomitrella	jgi|Phypa1_1|204101|estExt_Genewise1.C_180097	jgi|Phypa1_1|204101|estExt_Genewise1.C_180097					pf00106	36	206	87.6	classical	34	218	133.4
SDR35C	Physcomitrella	jgi|Phypa1_1|135644|e_gw1.121.112.1	jgi|Phypa1_1|135644|e_gw1.121.112.1					pf00106	44	89	30.9	classical	44	90	52.8
SDR35C	Populus	POPTR_0010s19920	POPTR_0010s19920.1	SDR35C	6	327	644.4	pf00106	39	204	114.6	classical	38	256	161.8
SDR35C	Selaginella	jgi|Selmo1|79314|e_gw1.2.74.1	jgi|Selmo1|79314|e_gw1.2.74.1	SDR35C	1	326	416.9	pf00106	34	204	97.2	classical	33	254	93.5
SDR35C	Selaginella	jgi|Selmo1|78109|e_gw1.2.76.1	jgi|Selmo1|78109|e_gw1.2.76.1	SDR35C	1	326	410.4	pf00106	34	204	94.4	classical	33	254	90.2
SDR35C	Sorghum	jgi|Sorbi1|5038886|Sb04g030750	jgi|Sorbi1|5038886|Sb04g030750	SDR35C	6	326	627.8	pf00106	36	204	104	classical	35	255	149.9
SDR35C	Sorghum	jgi|Sorbi1|5039198|Sb04g036480	jgi|Sorbi1|5039198|Sb04g036480					pf00106	36	178	73.7	classical	35	177	98.2
SDR35C	Vitis	GSVIVT01017907001	GSVIVT01017907001	SDR35C	1	183	406.6	pf00106	2	60	32.6	classical	1	108	44.6
SDR35C	Zea	GRMZM2G167431	GRMZM2G167431_P01	SDR35C	6	325	610.9	pf00106	35	203	108.9	classical	34	254	151.3
SDR35C	Zea	GRMZM2G147701	GRMZM2G147701_P02	SDR35C	6	326	632.8	pf00106	36	204	102.8	classical	35	255	143.5
SDR40C	Arabidopsis	AT4G09750	AT4G09750.1					pf00106	45	181	73.2	classical	44	294	104.2
SDR40C	Glycine	Glyma02g08610	Glyma02g08610.1|PAC:16247424					pf00106	67	205	77.3	classical	66	316	109.2
SDR40C	Oryza	LOC_Os06g39040	LOC_Os06g39040.1|13106.m04046|protein					pf00106	45	182	76.2	classical	44	182	101.2
SDR40C	Populus	POPTR_0005s21960	POPTR_0005s21960.1					pf00106	64	201	79.3	classical	63	312	118
SDR40C	Selaginella	jgi|Selmo1|270991|estExt_fgenesh1_kg.C_200017	jgi|Selmo1|270991|estExt_fgenesh1_kg.C_200017					pf00106	45	182	69	classical	44	294	102.2
SDR40C	Sorghum	jgi|Sorbi1|5061861|Sb10g022920	jgi|Sorbi1|5061861|Sb10g022920					pf00106	45	182	74.3	classical	44	294	104.1
SDR40C	Vitis	GSVIVT01001427001	GSVIVT01001427001					pf00106	63	201	77	classical	62	312	117.4
SDR40C	Zea	GRMZM2G095206	GRMZM2G095206_P01					pf00106	9	146	75.4	classical	8	258	101.7
SDR42E	Arabidopsis	AT2G33630	AT2G33630.1	SDR42E	10	401	964.2	pf01073	15	292	324.3	extended	13	244	133.3
SDR42E	Glycine	Glyma14g39770	Glyma14g39770.1|PAC:16296975	SDR42E	10	402	859.2	pf01073	15	295	292.4	extended	13	245	134.2
SDR42E	Glycine	Glyma17g38190	Glyma17g38190.1|PAC:16307421	SDR42E	21	415	855.4	pf01073	26	308	287.2	extended	24	258	134.2
SDR42E	Oryza	LOC_Os02g48460	LOC_Os02g48460.1|13102.m05479|protein	SDR42E	10	431	968.8	pf01073	88	320	244.7	extended	13	274	149.8
SDR42E	Physcomitrella	jgi|Phypa1_1|215702|estExt_Genewise1.C_1180078	jgi|Phypa1_1|215702|estExt_Genewise1.C_1180078	SDR42E	11	403	945.3	pf01073	16	292	270.1	extended	14	246	139.2
SDR42E	Populus	POPTR_0002s00660	POPTR_0002s00660.1	SDR42E	10	402	913.7	pf01073	15	291	295.9	extended	13	245	141.6
SDR42E	Populus	POPTR_0002s00670	POPTR_0002s00670.1	SDR42E	10	372	755.9	pf01073	15	281	235.3
SDR42E	Selaginella	jgi|Selmo1|98019|e_gw1.20.644.1	jgi|Selmo1|98019|e_gw1.20.644.1	SDR42E	11	402	667.5	pf01073	16	291	271.5	extended	14	245	140.1
SDR42E	Sorghum	jgi|Sorbi1|5055683|Sb04g029950	jgi|Sorbi1|5055683|Sb04g029950	SDR42E	10	403	902	pf01073	15	292	287.8	extended	13	245	148.8
SDR42E	Sorghum	jgi|Sorbi1|5056392|Sb05g003970	jgi|Sorbi1|5056392|Sb05g003970	SDR42E	10	403	892.2	pf01073	15	292	282.8	extended	13	245	145.9
SDR42E	Vitis	GSVIVT01013425001	GSVIVT01013425001	SDR42E	10	402	978.4	pf01073	15	295	294.4	extended	13	245	136.7
SDR42E	Zea	GRMZM2G180922	GRMZM2G180922_P01	SDR42E	10	403	898.1	pf01073	15	293	289.8	extended	13	245	155.5
SDR42E	Zea	AC206790.3_FGP001	AC206790.3_FGP001					pf01073	87	131	29.5
SDR50E	Arabidopsis	AT2G45310	AT2G45310.1	SDR50E	97	430	654	pf01370	99	335	171.3	extended	98	333	205.2
SDR50E	Arabidopsis	AT4G00110	AT4G00110.1	SDR50E	91	424	639.7	pf01370	93	329	168.9	extended	92	327	204
SDR50E	Arabidopsis	AT4G30440	AT4G30440.1	SDR50E	88	421	638.7	pf01370	90	320	168.4	extended	89	324	202.4
SDR50E	Arabidopsis	AT1G02000	AT1G02000.1	SDR50E	92	425	645.8	pf01370	94	330	167.2	extended	93	328	199.6
SDR50E	Arabidopsis	AT3G23820	AT3G23820.1	SDR50E	112	445	624.7	pf01370	114	355	162.5	extended	113	348	199.3
SDR50E	Arabidopsis	AT4G12250	AT4G12250.1	SDR50E	96	429	603.9	pf01370	98	355	161.4	extended	97	332	189.2
SDR50E	Chlamydomonas	Au9.Cre13.g595650	Au9.Cre13.g595650	SDR50E	3	322	543.8	pf01370	6	258	148.2	extended	4	239	169.1
SDR50E	Glycine	Glyma17g14340	Glyma17g14340.1|PAC:16305549	SDR50E	93	426	631.8	pf01370	95	344	176.3	extended	94	329	204.2
SDR50E	Glycine	Glyma02g37020	Glyma02g37020.1|PAC:16249309	SDR50E	91	424	653.6	pf01370	93	329	171.1	extended	92	327	197.5
SDR50E	Glycine	Glyma17g07740	Glyma17g07740.1|PAC:16304784	SDR50E	91	424	653.6	pf01370	93	329	170.8	extended	92	327	197.5
SDR50E	Glycine	Glyma05g03830	Glyma05g03830.1|PAC:16258233	SDR50E	114	447	622	pf01370	116	365	170.3	extended	115	350	200.7
SDR50E	Glycine	Glyma03g03180	Glyma03g03180.1|PAC:16250964	SDR50E	93	426	629.4	pf01370	95	331	167.2	extended	94	329	198.7
SDR50E	Glycine	Glyma01g33650	Glyma01g33650.1|PAC:16245070	SDR50E	93	426	623.8	pf01370	95	331	166.4	extended	94	329	197.2
SDR50E	Glycine	Glyma09g36740	Glyma09g36740.1|PAC:16277435	SDR50E	70	398	586.9	pf01370	72	316	168.3	extended	71	306	200.5
SDR50E	Glycine	Glyma11g36600	Glyma11g36600.1|PAC:16285597	SDR50E	116	449	605	pf01370	118	359	161.2	extended	117	352	200
SDR50E	Glycine	Glyma05g28510	Glyma05g28510.1|PAC:16259941	SDR50E	71	404	603.7	pf01370	73	314	158.1	extended	72	307	194.7
SDR50E	Glycine	Glyma08g11510	Glyma08g11510.1|PAC:16270776	SDR50E	74	408	596.1	pf01370	76	314	155.4	extended	75	310	188.4
SDR50E	Glycine	Glyma18g00500	Glyma18g00500.1|PAC:16307462					pf01370	108	143	20.6
SDR50E	Oryza	LOC_Os02g54890	LOC_Os02g54890.1|13102.m06287|protein	SDR50E	97	430	628	pf01370	99	331	163.7	extended	98	333	199.2
SDR50E	Oryza	LOC_Os06g08810	LOC_Os06g08810.1|13106.m00927|protein	SDR50E	109	442	587.6	pf01370	111	346	161.6	extended	110	345	193.6
SDR50E	Oryza	LOC_Os08g41440	LOC_Os08g41440.1|13108.m04447|protein	SDR50E	124	459	604.7	pf01370	126	361	162.7	extended	125	361	187.1
SDR50E	Oryza	LOC_Os03g14540	LOC_Os03g14540.1|13103.m01700|protein	SDR50E	119	456	614.2	pf01370	121	360	155.1	extended	120	359	191.7
SDR50E	Oryza	LOC_Os09g32670	LOC_Os09g32670.1|13109.m03260|protein	SDR50E	126	462	588.3	pf01370	128	363	153.9	extended	127	363	183.9
SDR50E	Physcomitrella	jgi|Phypa1_1|55001|fgenesh1_pm.scaffold_2000042	jgi|Phypa1_1|55001|fgenesh1_pm.scaffold_2000042	SDR50E	98	431	625.1	pf01370	100	336	166.2	extended	99	334	198.1
SDR50E	Physcomitrella	jgi|Phypa1_1|56808|fgenesh1_pm.scaffold_46000012	jgi|Phypa1_1|56808|fgenesh1_pm.scaffold_46000012	SDR50E	102	435	628.6	pf01370	104	340	164.6	extended	103	338	199
SDR50E	Physcomitrella	jgi|Phypa1_1|55414|fgenesh1_pm.scaffold_11000026	jgi|Phypa1_1|55414|fgenesh1_pm.scaffold_11000026	SDR50E	98	431	620.2	pf01370	100	336	163.1	extended	99	334	194.8
SDR50E	Physcomitrella	jgi|Phypa1_1|108048|estExt_fgenesh1_pm.C_2190004	jgi|Phypa1_1|108048|estExt_fgenesh1_pm.C_2190004	SDR50E	102	435	623.1	pf01370	104	340	160.7	extended	103	338	197.1
SDR50E	Physcomitrella	jgi|Phypa1_1|179857|estExt_gwp_gw1.C_380123	jgi|Phypa1_1|179857|estExt_gwp_gw1.C_380123	SDR50E	93	426	612.7	pf01370	95	331	158.8	extended	94	329	190.2
SDR50E	Physcomitrella	jgi|Phypa1_1|166362|estExt_fgenesh1_pg.C_1140049	jgi|Phypa1_1|166362|estExt_fgenesh1_pg.C_1140049	SDR50E	107	440	611	pf01370	109	343	158.2	extended	108	343	190.6
SDR50E	Physcomitrella	jgi|Phypa1_1|165615|estExt_fgenesh1_pg.C_910081	jgi|Phypa1_1|165615|estExt_fgenesh1_pg.C_910081	SDR50E	105	438	600.8	pf01370	107	341	159.2	extended	106	341	189.2
SDR50E	Physcomitrella	jgi|Phypa1_1|163131|estExt_fgenesh1_pg.C_520060	jgi|Phypa1_1|163131|estExt_fgenesh1_pg.C_520060	SDR50E	105	438	610.4	pf01370	107	341	160.2	extended	106	341	183.3
SDR50E	Physcomitrella	jgi|Phypa1_1|60904|fgenesh1_pm.scaffold_298000007	jgi|Phypa1_1|60904|fgenesh1_pm.scaffold_298000007					pf01370	204	311	63.4
SDR50E	Populus	POPTR_0018s10940	POPTR_0018s10940.1	SDR50E	91	424	640.3	pf01370	93	323	171.6	extended	92	327	196.5
SDR50E	Populus	POPTR_0006s19240	POPTR_0006s19240.1	SDR50E	91	424	647.1	pf01370	93	323	168.4	extended	92	327	192
SDR50E	Populus	POPTR_0001s32730	POPTR_0001s32730.1	SDR50E	105	438	618.6	pf01370	107	348	162.3	extended	106	341	205.4
SDR50E	Populus	POPTR_0014s06400	POPTR_0014s06400.1	SDR50E	92	425	634.3	pf01370	94	330	161.3	extended	93	328	193.7
SDR50E	Populus	POPTR_0003s11410	POPTR_0003s11410.1	SDR50E	96	429	596.9	pf01370	98	334	164.3	extended	97	332	196.9
SDR50E	Populus	POPTR_0017s08580	POPTR_0017s08580.1	SDR50E	104	437	594.4	pf01370	106	347	160.2	extended	105	340	197.2
SDR50E	Populus	POPTR_0002s14750	POPTR_0002s14750.1	SDR50E	80	413	628.5	pf01370	82	318	159.2	extended	81	316	189.6
SDR50E	Populus	POPTR_0012s14480	POPTR_0012s14480.1	SDR50E	1	321	552.8	pf01370	2	226	137.2	extended	2	224	151.5
SDR50E	Populus	POPTR_0002s11750	POPTR_0002s11750.1					pf01370	8	52	23.7
SDR50E	Selaginella	jgi|Selmo1|89938|e_gw1.10.872.1	jgi|Selmo1|89938|e_gw1.10.872.1	SDR50E	28	361	608.9	pf01370	30	270	161.1	extended	29	264	196.8
SDR50E	Selaginella	jgi|Selmo1|77268|e_gw1.1.844.1	jgi|Selmo1|77268|e_gw1.1.844.1	SDR50E	101	434	603.4	pf01370	103	338	162	extended	102	337	195.5
SDR50E	Selaginella	jgi|Selmo1|84174|e_gw1.6.643.1	jgi|Selmo1|84174|e_gw1.6.643.1	SDR50E	106	439	608.3	pf01370	108	344	155.3	extended	107	342	202.7
SDR50E	Selaginella	jgi|Selmo1|82699|e_gw1.5.155.1	jgi|Selmo1|82699|e_gw1.5.155.1					pf01370	3	74	34.3
SDR50E	Selaginella	jgi|Selmo1|414336|fgenesh2_pg.C_scaffold_23000200	jgi|Selmo1|414336|fgenesh2_pg.C_scaffold_23000200					pf01370	31	124	27.2
SDR50E	Selaginella	jgi|Selmo1|410042|fgenesh2_pg.C_scaffold_11000425	jgi|Selmo1|410042|fgenesh2_pg.C_scaffold_11000425					pf01370	31	124	26.6
SDR50E	Selaginella	jgi|Selmo1|426374|fgenesh2_pg.C_scaffold_82000094	jgi|Selmo1|426374|fgenesh2_pg.C_scaffold_82000094					pf01370	277	356	26.2
SDR50E	Sorghum	jgi|Sorbi1|5031031|Sb10g005920	jgi|Sorbi1|5031031|Sb10g005920	SDR50E	97	430	608.6	pf01370	99	334	168	extended	98	333	195.5
SDR50E	Sorghum	jgi|Sorbi1|5056029|Sb04g035630	jgi|Sorbi1|5056029|Sb04g035630	SDR50E	97	430	626.8	pf01370	99	331	162.3	extended	98	333	196.3
SDR50E	Sorghum	jgi|Sorbi1|5059041|Sb07g026520	jgi|Sorbi1|5059041|Sb07g026520	SDR50E	119	454	610.2	pf01370	121	356	163.7	extended	120	356	186.2
SDR50E	Sorghum	jgi|Sorbi1|5049808|Sb01g041030	jgi|Sorbi1|5049808|Sb01g041030	SDR50E	115	452	604.9	pf01370	117	357	155.4	extended	116	355	190.8
SDR50E	Sorghum	jgi|Sorbi1|5034103|Sb02g029130	jgi|Sorbi1|5034103|Sb02g029130	SDR50E	128	463	596.7	pf01370	130	365	156	extended	129	365	176.8
SDR50E	Vitis	GSVIVT01004648001	GSVIVT01004648001					pf01370	15	102	56.6
SDR50E	Vitis	GSVIVT01018554001	GSVIVT01018554001					pf01370	73	116	26.8
SDR50E	Zea	GRMZM2G042179	GRMZM2G042179_P01	SDR50E	97	430	625	pf01370	99	334	166.3	extended	98	333	198.5
SDR50E	Zea	GRMZM2G110558	GRMZM2G110558_P01	SDR50E	97	430	623.5	pf01370	99	331	162.1	extended	98	333	195.9
SDR50E	Zea	GRMZM2G455306	GRMZM2G455306_P01	SDR50E	75	408	618.6	pf01370	77	311	162.9	extended	76	311	195
SDR50E	Zea	GRMZM2G052357	GRMZM2G052357_P01	SDR50E	117	452	600.9	pf01370	119	354	167	extended	118	354	189
SDR50E	Zea	GRMZM2G017678	GRMZM2G017678_P01	SDR50E	114	451	605.5	pf01370	116	356	158.8	extended	115	354	193.6
SDR50E	Zea	GRMZM2G161233	GRMZM2G161233_P01	SDR50E	91	426	580.4	pf01370	93	328	164.1	extended	92	328	189.7
SDR50E	Zea	GRMZM2G170336	GRMZM2G170336_P01	SDR50E	135	472	600.3	pf01370	137	377	158.3	extended	136	375	189.3
SDR50E	Zea	GRMZM2G429118	GRMZM2G429118_P01	SDR50E	123	458	596	pf01370	125	360	160.4	extended	124	360	185.1
SDR50E	Zea	GRMZM2G163610	GRMZM2G163610_P01					pf01370	85	221	76.2	extended	84	214	97.9
SDR50E	Zea	AC212361.3_FGP010	AC212361.3_FGP010					pf01370	152	244	52.2
SDR50E	Zea	AC212667.3_FGP005	AC212667.3_FGP005					pf01370	213	305	51.8
SDR50E	Zea	AC206185.3_FGP002	AC206185.3_FGP002					pf01370	216	308	51.5
SDR52E	Arabidopsis	AT4G33030	AT4G33030.1	SDR52E	85	474	941	pf01370	87	375	154.2	extended	86	364	116.5
SDR52E	Chlamydomonas	Au9.Cre16.g656400	Au9.Cre16.g656400	SDR52E	83	472	916.9	pf01370	85	373	148.7	extended	84	362	110.9
SDR52E	Glycine	Glyma19g31430	Glyma19g31430.1|PAC:16313402	SDR52E	85	474	941	pf01370	87	375	162.5	extended	86	364	122.9
SDR52E	Glycine	Glyma03g28690	Glyma03g28690.1|PAC:16252645	SDR52E	85	461	920.7	pf01370	87	375	162.1	extended	86	364	123.8
SDR52E	Oryza	LOC_Os05g32140	LOC_Os05g32140.1|13105.m03306|protein	SDR52E	87	476	943.7	pf01370	89	377	152.5	extended	88	366	112.7
SDR52E	Physcomitrella	jgi|Phypa1_1|126164|e_gw1.58.99.1	jgi|Phypa1_1|126164|e_gw1.58.99.1	SDR52E	89	478	935.9	pf01370	91	379	149.1	extended	90	368	104.6
SDR52E	Populus	POPTR_0006s24440	POPTR_0006s24440.1	SDR52E	90	479	938.1	pf01370	92	380	158.2	extended	91	369	117.1
SDR52E	Selaginella	jgi|Selmo1|179226|estExt_Genewise1Plus.C_510249	jgi|Selmo1|179226|estExt_Genewise1Plus.C_510249	SDR52E	79	475	906.1	pf01370	81	376	139.5	extended	80	365	108.2
SDR52E	Sorghum	jgi|Sorbi1|5060430|Sb09g019100	jgi|Sorbi1|5060430|Sb09g019100	SDR52E	86	475	940.1	pf01370	88	376	155.5	extended	87	365	120.1
SDR52E	Vitis	GSVIVT01035394001	GSVIVT01035394001	SDR52E	194	448	612.8	pf01370	192	349	72.3
SDR52E	Zea	GRMZM2G053322	GRMZM2G053322_P01	SDR52E	80	469	935	pf01370	82	370	158	extended	81	359	120.5
SDR57C	Arabidopsis	AT1G54870	AT1G54870.1	SDR57C	52	334	624.5	pf00106	85	257	92.6	classical	85	334	231.1
SDR57C	Arabidopsis	AT3G05260	AT3G05260.1	SDR57C	7	288	612	pf00106	40	211	92.4	classical	40	288	216.3
SDR57C	Chlamydomonas	Au9.Cre09.g399000	Au9.Cre09.g399000	SDR57C	41	253	401.1	pf00106	75	253	99.2	classical	74	247	125
SDR57C	Chlamydomonas	Au9.Cre09.g399200	Au9.Cre09.g399200					pf00106	149	274	57.9	classical	62	350	203.8
SDR57C	Chlamydomonas	Au9.Cre01.g005400	Au9.Cre01.g005400					pf00106	22	137	60.6	classical	22	255	79.2
SDR57C	Glycine	Glyma03g39870	Glyma03g39870.2|PAC:16253942	SDR57C	11	293	619.8	pf00106	44	216	89.3	classical	44	293	219.2
SDR57C	Glycine	Glyma10g29630	Glyma10g29630.1|PAC:16280369	SDR57C	10	292	633.7	pf00106	43	215	83.2	classical	43	292	216.3
SDR57C	Glycine	Glyma07g38790	Glyma07g38790.1|PAC:16269196	SDR57C	11	293	559.8	pf00106	44	216	92.5	classical	44	293	217.2
SDR57C	Glycine	Glyma20g37670	Glyma20g37670.1|PAC:16318200	SDR57C	10	292	637.6	pf00106	43	215	82.9	classical	43	292	211.7
SDR57C	Glycine	Glyma19g42730	Glyma19g42730.1|PAC:16314719	SDR57C	21	305	573.3	pf00106	54	227	87.2	classical	54	305	217.2
SDR57C	Glycine	Glyma03g39880	Glyma03g39880.1|PAC:16253943					pf00106	43	186	69	classical	43	264	173
SDR57C	Glycine	Glyma03g40150	Glyma03g40150.1|PAC:16253978					pf00106	73	159	34.8	classical	80	237	138.2
SDR57C	Oryza	LOC_Os05g04870	LOC_Os05g04870.1|13105.m00502|protein	SDR57C	86	377	613.1	pf00106	119	301	80.4	classical	119	377	226.7
SDR57C	Physcomitrella	jgi|Phypa1_1|112232|e_gw1.3.200.1	jgi|Phypa1_1|112232|e_gw1.3.200.1	SDR57C	7	288	629.4	pf00106	40	212	99.1	classical	40	288	206.8
SDR57C	Physcomitrella	jgi|Phypa1_1|113212|e_gw1.6.137.1	jgi|Phypa1_1|113212|e_gw1.6.137.1	SDR57C	7	286	602	pf00106	38	212	90.8	classical	38	290	204.5
SDR57C	Physcomitrella	jgi|Phypa1_1|140745|e_gw1.169.78.1	jgi|Phypa1_1|140745|e_gw1.169.78.1	SDR57C	11	296	577.4	pf00106	45	217	92.1	classical	45	296	204.9
SDR57C	Populus	POPTR_0013s02480	POPTR_0013s02480.1	SDR57C	10	292	628.6	pf00106	43	215	93.4	classical	43	292	220.8
SDR57C	Populus	POPTR_0008s14850	POPTR_0008s14850.1	SDR57C	11	294	550.3	pf00106	44	215	92.5	classical	44	294	220.8
SDR57C	Populus	POPTR_0010s10250	POPTR_0010s10250.1	SDR57C	14	205	413.8	pf00106	12	126	56.2	classical	14	205	149.8
SDR57C	Populus	POPTR_0019s04060	POPTR_0019s04060.1					pf00106	92	193	47	classical	95	188	62.1
SDR57C	Selaginella	jgi|Selmo1|402549|fgenesh2_pg.C_scaffold_0000554	jgi|Selmo1|402549|fgenesh2_pg.C_scaffold_0000554	SDR57C	6	277	546	pf00106	39	198	76.4	classical	39	277	204.5
SDR57C	Sorghum	jgi|Sorbi1|5060079|Sb09g003150	jgi|Sorbi1|5060079|Sb09g003150	SDR57C	40	326	587.1	pf00106	73	249	80.6	classical	73	326	242.4
SDR57C	Vitis	GSVIVT01000038001	GSVIVT01000038001	SDR57C	28	217	453.3	pf00106	18	140	67.2	classical	28	217	153.9
SDR57C	Zea	GRMZM2G339994	GRMZM2G339994_P01	SDR57C	73	357	617	pf00106	106	280	93.2	classical	106	357	223
SDR58C	Chlamydomonas	Au9.Cre01.g036400	Au9.Cre01.g036400	SDR58C	1	248	495.5	pf00106	2	166	100.8	classical	2	242	167.4
SDR59C	Chlamydomonas	Au9.Cre12.g495850	Au9.Cre12.g495850	SDR59C	7	266	574.4	pf00106	10	179	107.2	classical	10	266	250.7
SDR65C	Arabidopsis	AT2G29350	AT2G29350.1	SDR65C	12	265	680.9	pf00106	19	185	128.7	classical	18	261	233
SDR65C	Arabidopsis	AT5G06060	AT5G06060.1	SDR65C	6	260	694.3	pf00106	12	179	117.1	classical	12	256	242.6
SDR65C	Arabidopsis	AT2G29150	AT2G29150.1	SDR65C	13	266	668.7	pf00106	20	185	117.6	classical	19	262	240.8
SDR65C	Arabidopsis	AT2G29360	AT2G29360.1	SDR65C	13	267	677.2	pf00106	20	186	121	classical	19	263	228.9
SDR65C	Arabidopsis	AT2G29290	AT2G29290.1	SDR65C	4	258	684.2	pf00106	12	177	120.3	classical	10	254	223.9
SDR65C	Arabidopsis	AT2G29370	AT2G29370.1	SDR65C	13	267	669.1	pf00106	20	186	118.5	classical	19	263	228.9
SDR65C	Arabidopsis	AT2G29260	AT2G29260.1	SDR65C	65	319	657.5	pf00106	73	238	108.3	classical	71	315	239.1
SDR65C	Arabidopsis	AT1G07440	AT1G07440.1	SDR65C	9	262	676.4	pf00106	15	182	108	classical	15	258	233.8
SDR65C	Arabidopsis	AT2G29340	AT2G29340.1	SDR65C	4	258	662.4	pf00106	11	177	104.6	classical	10	254	219.5
SDR65C	Arabidopsis	AT2G30670	AT2G30670.1	SDR65C	4	258	660.7	pf00106	11	177	102.3	classical	10	254	214.9
SDR65C	Arabidopsis	AT2G29330	AT2G29330.1	SDR65C	4	258	638	pf00106	11	177	94.3	classical	10	254	215.6
SDR65C	Arabidopsis	AT2G29310	AT2G29310.1	SDR65C	4	258	646.4	pf00106	11	177	95.8	classical	10	254	202.4
SDR65C	Arabidopsis	AT2G29300	AT2G29300.1	SDR65C	4	259	634.4	pf00106	11	178	96.7	classical	10	255	203.7
SDR65C	Arabidopsis	AT1G07450	AT1G07450.1	SDR65C	5	258	658.4	pf00106	12	177	92.5	classical	11	254	203.9
SDR65C	Arabidopsis	AT2G29320	AT2G29320.1	SDR65C	11	265	637.1	pf00106	17	184	92.7	classical	16	261	200.6
SDR65C	Arabidopsis	AT2G29170	AT2G29170.1					pf00106	20	90	60.7	classical	19	101	67.6
SDR65C	Chlamydomonas	Au9.Cre16.g682100	Au9.Cre16.g682100	SDR65C	15	270	592.8	pf00106	22	189	101.9	classical	21	266	268.5
SDR65C	Glycine	Glyma12g06300	Glyma12g06300.1|PAC:16286603	SDR65C	12	266	656.9	pf00106	19	185	112.9	classical	18	262	249.7
SDR65C	Glycine	Glyma12g06320	Glyma12g06320.1|PAC:16286607	SDR65C	9	264	633.4	pf00106	16	183	108.5	classical	15	260	250.4
SDR65C	Glycine	Glyma18g40560	Glyma18g40560.1|PAC:16310070	SDR65C	13	266	559.5	pf00106	20	186	118.4	classical	19	267	243.6
SDR65C	Glycine	Glyma18g40480	Glyma18g40480.1|PAC:16310062	SDR65C	43	294	583.3	pf00106	50	216	116.6	classical	49	296	240.3
SDR65C	Glycine	Glyma18g03950	Glyma18g03950.1|PAC:16307851	SDR65C	13	267	649.7	pf00106	20	186	118.1	classical	19	263	220
SDR65C	Glycine	Glyma12g06310	Glyma12g06310.1|PAC:16286606	SDR65C	13	268	626.5	pf00106	20	187	103.5	classical	19	264	243.3
SDR65C	Glycine	Glyma11g34270	Glyma11g34270.1|PAC:16285336	SDR65C	12	266	631.1	pf00106	19	185	116	classical	18	262	215.3
SDR65C	Glycine	Glyma11g34380	Glyma11g34380.2|PAC:16285351	SDR65C	11	265	628	pf00106	18	183	116.8	classical	17	261	211.1
SDR65C	Glycine	Glyma11g14390	Glyma11g14390.1|PAC:16283868	SDR65C	49	303	669.9	pf00106	56	222	103.7	classical	55	299	220.6
SDR65C	Glycine	Glyma07g16310	Glyma07g16310.1|PAC:16267472	SDR65C	13	264	511.5	pf00106	20	186	118.4	classical	19	266	220.1
SDR65C	Glycine	Glyma11g34400	Glyma11g34400.1|PAC:16285353	SDR65C	13	267	617.8	pf00106	20	186	104.5	classical	19	263	210.8
SDR65C	Glycine	Glyma07g16340	Glyma07g16340.1|PAC:16267475	SDR65C	3	253	544.5	pf00106	10	176	106.4	classical	9	254	215.6
SDR65C	Glycine	Glyma07g16320	Glyma07g16320.1|PAC:16267473	SDR65C	12	208	451.8	pf00106	19	185	114.1	classical	18	205	185.2
SDR65C	Glycine	Glyma12g06330	Glyma12g06330.1|PAC:16286608	SDR65C	5	246	557.5	pf00106	12	162	90.6	classical	11	245	164.4
SDR65C	Glycine	Glyma11g34390	Glyma11g34390.1|PAC:16285352	SDR65C	345	528	417.1	pf00106	362	447	54.4	classical	362	524	154.3
SDR65C	Glycine	Glyma18g03960	Glyma18g03960.1|PAC:16307852	SDR65C	1	233	414.6	pf00106	8	78	49.1	classical	7	178	91.9
SDR65C	Glycine	Glyma07g16390	Glyma07g16390.1|PAC:16267480					pf00106	1	86	54.6	classical	1	166	151.3
SDR65C	Glycine	Glyma18g40590	Glyma18g40590.1|PAC:16310073					pf00106	46	122	32	classical	46	189	77
SDR65C	Glycine	Glyma18g04040	Glyma18g04040.1|PAC:16307862					pf00106	20	62	28.2	classical	207	288	54.2
SDR65C	Oryza	LOC_Os03g16220	LOC_Os03g16220.1|13103.m01931|protein	SDR65C	16	270	680.1	pf00106	22	189	122.5	classical	22	266	252.2
SDR65C	Oryza	LOC_Os03g16210	LOC_Os03g16210.1|13103.m01927|protein	SDR65C	15	269	662.5	pf00106	21	188	121.6	classical	21	265	255.4
SDR65C	Oryza	LOC_Os11g25700	LOC_Os11g25700.1|13111.m02453|protein	SDR65C	10	258	601.5	pf00106	17	183	120.5	classical	16	260	255.8
SDR65C	Oryza	LOC_Os03g16230	LOC_Os03g16230.2|13103.m01935|protein	SDR65C	12	266	670.8	pf00106	18	185	119.3	classical	18	262	236.1
SDR65C	Oryza	LOC_Os11g25160	LOC_Os11g25160.3|13111.m02401|protein	SDR65C	12	261	574.6	pf00106	19	187	112.2	classical	18	264	272.8
SDR65C	Oryza	LOC_Os11g43200	LOC_Os11g43200.1|13111.m04296|protein	SDR65C	12	265	546.2	pf00106	19	187	111.6	classical	18	264	249.4
SDR65C	Oryza	LOC_Os11g43360	LOC_Os11g43360.1|13111.m04312|protein	SDR65C	12	267	541.6	pf00106	19	191	109.7	classical	18	268	243.8
SDR65C	Oryza	LOC_Os01g70525	LOC_Os01g70525.1|13101.m07666|protein	SDR65C	13	282	522.4	pf00106	19	197	100.9	classical	19	280	245.5
SDR65C	Oryza	LOC_Os01g70540	LOC_Os01g70540.1|13101.m07667|protein	SDR65C	9	266	470.9	pf00106	15	193	98.4	classical	15	277	217.6
SDR65C	Oryza	LOC_Os04g20070	LOC_Os04g20070.1|13104.m01845|protein					pf00106	20	166	91.2	classical	19	175	119.1
SDR65C	Oryza	LOC_Os11g25100	LOC_Os11g25100.1|13111.m02394|protein					pf00106	18	98	44.1	classical	17	99	53.4
SDR65C	Oryza	LOC_Os11g25110	LOC_Os11g25110.1|13111.m02395|protein					pf00106	3	80	40.9	classical	3	80	47.1
SDR65C	Oryza	LOC_Os04g22660	LOC_Os04g22660.1|13104.m02101|protein					pf00106	18	69	32	classical	17	56	42.9
SDR65C	Oryza	LOC_Os11g25230	LOC_Os11g25230.1|13111.m02410|protein									classical	7	89	90.5
SDR65C	Oryza	LOC_Os04g22730	LOC_Os04g22730.1|13104.m02108|protein									classical	7	99	87.3
SDR65C	Oryza	LOC_Os03g38700	LOC_Os03g38700.1|13103.m04199|protein					pf00106	25	97	29.1
SDR65C	Oryza	LOC_Os09g14570	LOC_Os09g14570.1|13109.m01358|protein					pf00106	25	97	28.9
SDR65C	Oryza	LOC_Os11g25220	LOC_Os11g25220.1|13111.m02409|protein									classical	67	139	49.5
SDR65C	Physcomitrella	jgi|Phypa1_1|227898|estExt_Genewise1.C_4570006	jgi|Phypa1_1|227898|estExt_Genewise1.C_4570006	SDR65C	14	268	640	pf00106	20	187	108	classical	20	264	228.1
SDR65C	Physcomitrella	jgi|Phypa1_1|173552|estExt_fgenesh1_pg.C_4880008	jgi|Phypa1_1|173552|estExt_fgenesh1_pg.C_4880008					pf00106	57	214	62.6	classical	55	291	163.3
SDR65C	Physcomitrella	jgi|Phypa1_1|158093|e_gw1.4103.3.1	jgi|Phypa1_1|158093|e_gw1.4103.3.1									classical	1	100	93
SDR65C	Populus	POPTR_0013s02690	POPTR_0013s02690.1	SDR65C	4	259	663.7	pf00106	11	178	120.6	classical	10	255	256.4
SDR65C	Populus	POPTR_0010s15250	POPTR_0010s15250.1	SDR65C	9	264	658.8	pf00106	16	183	110.1	classical	15	260	244.7
SDR65C	Populus	POPTR_0001s25180	POPTR_0001s25180.1	SDR65C	13	266	670.8	pf00106	20	185	108.1	classical	19	262	230.4
SDR65C	Populus	POPTR_0008s05940	POPTR_0008s05940.1	SDR65C	11	265	662	pf00106	18	184	113.7	classical	17	261	221.9
SDR65C	Populus	POPTR_0006s09070	POPTR_0006s09070.1	SDR65C	12	267	604.3	pf00106	19	185	111.9	classical	18	265	235.6
SDR65C	Populus	POPTR_0006s09080	POPTR_0006s09080.1	SDR65C	12	272	586.3	pf00106	19	185	119.1	classical	18	267	223.8
SDR65C	Populus	POPTR_0001s25170	POPTR_0001s25170.1	SDR65C	80	336	637.4	pf00106	86	255	97.9	classical	86	332	222.6
SDR65C	Populus	POPTR_0005s04150	POPTR_0005s04150.1					pf00106	61	148	46.9	classical	61	225	161.1
SDR65C	Populus	POPTR_0013s02700	POPTR_0013s02700.1					pf00106	1	64	34.9	classical	1	141	140.6
SDR65C	Populus	POPTR_0005s04140	POPTR_0005s04140.1					pf00106	19	101	50.6	classical	18	100	66.8
SDR65C	Populus	POPTR_0008s10650	POPTR_0008s10650.1					pf00106	107	170	25.7	classical	111	269	109.3
SDR65C	Populus	POPTR_0013s02710	POPTR_0013s02710.1					pf00106	18	99	51.9	classical	17	99	59
SDR65C	Populus	POPTR_0010s20730	POPTR_0010s20730.1									classical	59	223	117.9
SDR65C	Populus	POPTR_0526s00220	POPTR_0526s00220.1					pf00106	19	59	25.9
SDR65C	Selaginella	jgi|Selmo1|416905|fgenesh2_pg.C_scaffold_32000143	jgi|Selmo1|416905|fgenesh2_pg.C_scaffold_32000143	SDR65C	304	558	601.4	pf00106	310	476	111.1	classical	310	554	235.4
SDR65C	Selaginella	jgi|Selmo1|108981|e_gw1.37.229.1	jgi|Selmo1|108981|e_gw1.37.229.1					pf00106	2	63	25.8	classical	2	144	106
SDR65C	Selaginella	jgi|Selmo1|93941|e_gw1.14.67.1	jgi|Selmo1|93941|e_gw1.14.67.1									classical	3	121	72.8
SDR65C	Sorghum	jgi|Sorbi1|5049730|Sb01g039880	jgi|Sorbi1|5049730|Sb01g039880	SDR65C	16	270	660.7	pf00106	22	189	122.8	classical	22	266	246.3
SDR65C	Sorghum	jgi|Sorbi1|5040982|Sb05g025840	jgi|Sorbi1|5040982|Sb05g025840	SDR65C	11	265	593.4	pf00106	18	189	121.3	classical	17	266	262.2
SDR65C	Sorghum	jgi|Sorbi1|5040977|Sb05g025820	jgi|Sorbi1|5040977|Sb05g025820	SDR65C	10	262	540.5	pf00106	17	187	120.1	classical	16	263	247.2
SDR65C	Sorghum	jgi|Sorbi1|5041165|Sb05g027900	jgi|Sorbi1|5041165|Sb05g027900	SDR65C	19	285	488.5	pf00106	25	199	117.2	classical	25	281	262.6
SDR65C	Sorghum	jgi|Sorbi1|5040980|Sb05g025827	jgi|Sorbi1|5040980|Sb05g025827	SDR65C	9	251	519.5	pf00106	16	186	124.2	classical	15	248	236
SDR65C	Sorghum	jgi|Sorbi1|5056403|Sb05g004530	jgi|Sorbi1|5056403|Sb05g004530	SDR65C	23	290	604.3	pf00106	30	209	102.4	classical	29	286	235.9
SDR65C	Sorghum	jgi|Sorbi1|5040985|Sb05g025860	jgi|Sorbi1|5040985|Sb05g025860	SDR65C	13	257	482.5	pf00106	20	183	113	classical	19	258	215.1
SDR65C	Sorghum	jgi|Sorbi1|5040981|Sb05g025830	jgi|Sorbi1|5040981|Sb05g025830	SDR65C	11	271	515.5	pf00106	18	161	91.8	classical	17	270	222.4
SDR65C	Sorghum	jgi|Sorbi1|5037169|Sb03g044825	jgi|Sorbi1|5037169|Sb03g044825					pf00106	11	136	75.5	classical	6	213	186.4
SDR65C	Sorghum	jgi|Sorbi1|5029310|Sb01g025590	jgi|Sorbi1|5029310|Sb01g025590					pf00106	4	74	39.7	classical	11	94	67
SDR65C	Sorghum	jgi|Sorbi1|5040983|Sb05g025845	jgi|Sorbi1|5040983|Sb05g025845					pf00106	25	85	36.4
SDR65C	Sorghum	jgi|Sorbi1|5029311|Sb01g025595	jgi|Sorbi1|5029311|Sb01g025595					pf00106	16	100	35.2
SDR65C	Sorghum	jgi|Sorbi1|5040979|Sb05g025825	jgi|Sorbi1|5040979|Sb05g025825					pf00106	17	98	25.5
SDR65C	Vitis	GSVIVT01024892001	GSVIVT01024892001	SDR65C	13	267	703.6	pf00106	20	186	120.7	classical	19	263	242.7
SDR65C	Vitis	GSVIVT01024885001	GSVIVT01024885001	SDR65C	13	267	700.1	pf00106	20	186	121.8	classical	19	263	241.3
SDR65C	Vitis	GSVIVT01024893001	GSVIVT01024893001	SDR65C	1	249	668.9	pf00106	2	168	122	classical	1	245	236.9
SDR65C	Vitis	GSVIVT01016487001	GSVIVT01016487001	SDR65C	13	266	694.9	pf00106	19	185	116.2	classical	18	262	239.7
SDR65C	Vitis	GSVIVT01024890001	GSVIVT01024890001	SDR65C	13	267	691.3	pf00106	20	186	117.3	classical	19	263	237.4
SDR65C	Vitis	GSVIVT01024887001	GSVIVT01024887001	SDR65C	1	249	649.5	pf00106	2	168	125.6	classical	1	245	231.1
SDR65C	Vitis	GSVIVT01024879001	GSVIVT01024879001	SDR65C	13	267	692.4	pf00106	20	186	115.3	classical	19	263	234.5
SDR65C	Vitis	GSVIVT01034114001	GSVIVT01034114001	SDR65C	7	264	673.6	pf00106	14	180	119.6	classical	13	260	231.4
SDR65C	Vitis	GSVIVT01016489001	GSVIVT01016489001	SDR65C	13	266	696	pf00106	19	185	116.2	classical	18	262	230
SDR65C	Vitis	GSVIVT01016491001	GSVIVT01016491001	SDR65C	13	267	657.8	pf00106	20	186	116.4	classical	19	263	239.1
SDR65C	Vitis	GSVIVT01034112001	GSVIVT01034112001	SDR65C	12	267	648.1	pf00106	19	185	124.5	classical	18	265	221.8
SDR65C	Vitis	GSVIVT01034116001	GSVIVT01034116001	SDR65C	1	250	604	pf00106	2	168	121.5	classical	1	248	226.9
SDR65C	Vitis	GSVIVT01024899001	GSVIVT01024899001	SDR65C	1	249	658.7	pf00106	2	168	108	classical	1	245	231.5
SDR65C	Vitis	GSVIVT01016492001	GSVIVT01016492001	SDR65C	12	266	635.7	pf00106	20	185	108.3	classical	18	262	223.5
SDR65C	Vitis	GSVIVT01024888001	GSVIVT01024888001	SDR65C	12	268	586.7	pf00106	19	173	86.7	classical	32	264	157
SDR65C	Vitis	GSVIVT01024883001	GSVIVT01024883001					pf00106	2	145	83.8	classical	1	145	87.6
SDR65C	Vitis	GSVIVT01024894001	GSVIVT01024894001					pf00106	2	111	75.4	classical	1	110	88.8
SDR65C	Vitis	GSVIVT01024881001	GSVIVT01024881001					pf00106	2	110	73.4	classical	1	110	87.4
SDR65C	Vitis	GSVIVT01024877001	GSVIVT01024877001					pf00106	10	93	35.2	classical	10	173	97.8
SDR65C	Vitis	GSVIVT01024878001	GSVIVT01024878001					pf00106	2	72	47.9	classical	1	68	45.3
SDR65C	Vitis	GSVIVT01024889001	GSVIVT01024889001					pf00106	20	66	31.8	classical	19	58	43.1
SDR65C	Zea	GRMZM2G370988	GRMZM2G370988_P01	SDR65C	28	280	580.4	pf00106	35	204	129.1	classical	34	281	270.5
SDR65C	Zea	GRMZM2G152258	GRMZM2G152258_P01	SDR65C	9	262	552.6	pf00106	16	186	112.9	classical	15	261	260.6
SDR65C	Zea	GRMZM2G000586	GRMZM2G000586_P01	SDR65C	20	279	494.7	pf00106	26	198	112.4	classical	26	280	262.3
SDR65C	Zea	GRMZM2G002304	GRMZM2G002304_P01	SDR65C	13	278	488.8	pf00106	19	194	105.2	classical	19	279	261.9
SDR65C	Zea	GRMZM2G097981	GRMZM2G097981_P01					pf00106	1	66	38.4	classical	1	142	143.2
SDR65C	Zea	GRMZM2G141799	GRMZM2G141799_P01					pf00106	1	63	35.3	classical	1	140	131.1
SDR65C	Zea	GRMZM2G452955	GRMZM2G452955_P01					pf00106	22	97	62	classical	22	103	72.2
SDR67E	Arabidopsis	AT2G27860	AT2G27860.1	SDR67E	18	381	807.4	pf01370	20	290	179.4	extended	19	278	137.3
SDR67E	Arabidopsis	AT1G08200	AT1G08200.1	SDR67E	18	381	810.4	pf01370	20	290	177.3	extended	19	278	130.6
SDR67E	Glycine	Glyma12g30490	Glyma12g30490.1|PAC:16288406	SDR67E	16	379	799.3	pf01370	18	288	178.4	extended	17	276	132.8
SDR67E	Glycine	Glyma12g08930	Glyma12g08930.1|PAC:16286916	SDR67E	14	377	800.5	pf01370	16	286	176.5	extended	15	274	134.7
SDR67E	Glycine	Glyma11g19550	Glyma11g19550.1|PAC:16284354	SDR67E	14	379	798.7	pf01370	16	288	173	extended	15	276	131.1
SDR67E	Glycine	Glyma11g19090	Glyma11g19090.1|PAC:16284304	SDR67E	14	374	695.8	pf01370	16	283	164.2	extended	15	271	123.4
SDR67E	Glycine	Glyma12g09350	Glyma12g09350.1|PAC:16286960	SDR67E	14	374	689.9	pf01370	16	283	161.5	extended	15	271	123.1
SDR67E	Glycine	Glyma17g05440	Glyma17g05440.1|PAC:16304499	SDR67E	1	258	590.6	pf01370	2	167	104
SDR67E	Oryza	LOC_Os01g73790	LOC_Os01g73790.1|13101.m08055|protein	SDR67E	26	389	827.8	pf01370	28	298	171.5	extended	27	286	126.8
SDR67E	Physcomitrella	jgi|Phypa1_1|61449|fgenesh1_pm.scaffold_379000003	jgi|Phypa1_1|61449|fgenesh1_pm.scaffold_379000003	SDR67E	15	377	805.9	pf01370	17	286	161	extended	16	274	126.4
SDR67E	Populus	POPTR_0009s15280	POPTR_0009s15280.1	SDR67E	18	381	794.3	pf01370	20	290	173.6	extended	19	278	132.3
SDR67E	Populus	POPTR_0004s20120	POPTR_0004s20120.1	SDR67E	18	381	786.4	pf01370	20	290	172.9	extended	19	278	126.7
SDR67E	Selaginella	jgi|Selmo1|178068|estExt_Genewise1Plus.C_430281	jgi|Selmo1|178068|estExt_Genewise1Plus.C_430281	SDR67E	15	386	767.5	pf01370	17	293	164.4	extended	16	281	113.1
SDR67E	Selaginella	jgi|Selmo1|421170|fgenesh2_pg.C_scaffold_50000059	jgi|Selmo1|421170|fgenesh2_pg.C_scaffold_50000059					pf01370	59	132	23.4
SDR67E	Sorghum	jgi|Sorbi1|5054453|Sb03g047200	jgi|Sorbi1|5054453|Sb03g047200	SDR67E	25	388	810.5	pf01370	27	297	171.4	extended	26	285	127.9
SDR67E	Vitis	GSVIVT01036152001	GSVIVT01036152001	SDR67E	14	375	806.9	pf01370	16	285	180.1	extended	15	273	133.2
SDR67E	Vitis	GSVIVT01031418001	GSVIVT01031418001	SDR67E	17	380	800.3	pf01370	19	289	172.9	extended	18	277	124.7
SDR67E	Vitis	GSVIVT01015684001	GSVIVT01015684001	SDR67E	17	380	797.7	pf01370	19	289	170.1	extended	18	277	125.5
SDR67E	Vitis	GSVIVT01010934001	GSVIVT01010934001					pf01370	45	95	26.2
SDR67E	Vitis	GSVIVT01014016001	GSVIVT01014016001					pf01370	4	38	21.8
SDR67E	Vitis	GSVIVT01038790001	GSVIVT01038790001					pf01370	11	61	20.4
SDR67E	Zea	GRMZM2G063949	GRMZM2G063949_P01	SDR67E	22	385	807.6	pf01370	24	294	173.7	extended	23	282	133.4
SDR67E	Zea	GRMZM2G167872	GRMZM2G167872_P01	SDR67E	24	387	810.5	pf01370	26	296	171.4	extended	25	284	127.9
SDR68C	Arabidopsis	AT4G13180	AT4G13180.1	SDR68C	16	262	536	pf00106	17	188	105.2	classical	16	264	236
SDR68C	Arabidopsis	AT3G03980	AT3G03980.1	SDR68C	17	270	531	pf00106	18	196	106.8	classical	17	271	228.7
SDR68C	Arabidopsis	AT5G18210	AT5G18210.1	SDR68C	11	245	469.1	pf00106	12	186	106.5	classical	11	264	229.4
SDR68C	Arabidopsis	AT3G04000	AT3G04000.1	SDR68C	17	271	504	pf00106	18	197	101.8	classical	17	270	218.6
SDR68C	Glycine	Glyma16g04630	Glyma16g04630.1|PAC:16301478	SDR68C	17	265	529.8	pf00106	18	191	106.1	classical	17	266	230.7
SDR68C	Oryza	LOC_Os06g08600	LOC_Os06g08600.1|13106.m00903|protein	SDR68C	37	283	501.3	pf00106	38	209	115.4	classical	37	284	229.6
SDR68C	Oryza	LOC_Os07g07450	LOC_Os07g07450.1|13107.m00728|protein	SDR68C	26	264	495.6	pf00106	27	190	95.9	classical	26	266	238.4
SDR68C	Oryza	LOC_Os10g31780	LOC_Os10g31780.1|13110.m02768|protein	SDR68C	14	261	468.3	pf00106	15	188	105.7	classical	14	262	213.1
SDR68C	Oryza	LOC_Os07g37420	LOC_Os07g37420.1|13107.m03849|protein	SDR68C	24	265	487.7	pf00106	25	191	91	classical	24	266	226.9
SDR68C	Oryza	LOC_Os03g53690	LOC_Os03g53690.1|13103.m05868|protein	SDR68C	22	276	480.8	pf00106	23	202	99.5	classical	22	277	213.1
SDR68C	Oryza	LOC_Os07g07440	LOC_Os07g07440.1|13107.m00727|protein	SDR68C	20	261	490.7	pf00106	21	186	90.2	classical	20	262	222.1
SDR68C	Populus	POPTR_0013s05560	POPTR_0013s05560.1	SDR68C	19	267	526.2	pf00106	20	193	106.4	classical	19	269	253.3
SDR68C	Populus	POPTR_0019s04910	POPTR_0019s04910.1	SDR68C	17	265	517.8	pf00106	18	191	100.1	classical	17	266	245.7
SDR68C	Populus	POPTR_0013s05570	POPTR_0013s05570.1	SDR68C	15	263	523.8	pf00106	16	189	98.1	classical	15	264	230.9
SDR68C	Populus	POPTR_0446s00200	POPTR_0446s00200.1					pf00106	16	159	73.7	classical	15	230	166.1
SDR68C	Populus	POPTR_0019s04920	POPTR_0019s04920.1					pf00106	18	191	76.4	classical	17	267	160.5
SDR68C	Selaginella	jgi|Selmo1|230673|fgenesh1_pm.C_scaffold_6000047	jgi|Selmo1|230673|fgenesh1_pm.C_scaffold_6000047	SDR68C	8	254	447.9	pf00106	9	179	98.2	classical	8	256	225.6
SDR68C	Sorghum	jgi|Sorbi1|5048801|Sb01g020300	jgi|Sorbi1|5048801|Sb01g020300	SDR68C	18	261	489.1	pf00106	19	188	125.6	classical	18	262	233.4
SDR68C	Sorghum	jgi|Sorbi1|5029044|Sb01g020280	jgi|Sorbi1|5029044|Sb01g020280	SDR68C	14	256	483.2	pf00106	15	184	124.2	classical	14	257	225.9
SDR68C	Sorghum	jgi|Sorbi1|5039158|Sb04g035770	jgi|Sorbi1|5039158|Sb04g035770	SDR68C	39	294	487.7	pf00106	40	220	110	classical	39	295	232.6
SDR68C	Sorghum	jgi|Sorbi1|5048802|Sb01g020310	jgi|Sorbi1|5048802|Sb01g020310	SDR68C	18	261	460.9	pf00106	19	188	122	classical	18	262	213.7
SDR68C	Sorghum	jgi|Sorbi1|5050610|Sb02g003960	jgi|Sorbi1|5050610|Sb02g003960	SDR68C	34	275	483.8	pf00106	35	201	98.4	classical	34	276	216.6
SDR68C	Sorghum	jgi|Sorbi1|5051054|Sb02g022080	jgi|Sorbi1|5051054|Sb02g022080	SDR68C	22	274	473.2	pf00106	23	200	100.5	classical	22	275	215.1
SDR68C	Sorghum	jgi|Sorbi1|5049260|Sb01g032550	jgi|Sorbi1|5049260|Sb01g032550	SDR68C	22	275	443.8	pf00106	23	201	78.2	classical	22	276	186.5
SDR68C	Vitis	GSVIVT01033387001	GSVIVT01033387001									classical	49	216	150.4
SDR68C	Vitis	GSVIVT01033388001	GSVIVT01033388001					pf00106	31	89	29.8	classical	30	91	49.9
SDR68C	Zea	GRMZM2G118183	GRMZM2G118183_P01	SDR68C	18	261	486.9	pf00106	19	188	121.2	classical	18	260	224.4
SDR68C	Zea	GRMZM2G416110	GRMZM2G416110_P01	SDR68C	13	254	469.9	pf00106	14	183	124	classical	13	253	213.8
SDR68C	Zea	GRMZM2G316789	GRMZM2G316789_P01	SDR68C	56	306	495.6	pf00106	57	232	106	classical	56	305	226.2
SDR68C	Zea	GRMZM2G344911	GRMZM2G344911_P01	SDR68C	85	336	476.7	pf00106	86	262	100.6	classical	85	335	214.4
SDR68C	Zea	GRMZM2G445384	GRMZM2G445384_P01	SDR68C	107	346	470.4	pf00106	108	272	95.8	classical	107	345	214.1
SDR73C	Arabidopsis	AT1G03630	AT1G03630.2	SDR73C	85	399	775.7	pf00106	88	230	74.9	classical	88	327	84.4
SDR73C	Arabidopsis	AT4G27440	AT4G27440.1	SDR73C	86	401	772.1	pf00106	90	231	66.8	classical	89	241	81.9
SDR73C	Arabidopsis	AT5G54190	AT5G54190.1	SDR73C	90	405	766.8	pf00106	94	235	70.3	classical	93	245	76.3
SDR73C	Chlamydomonas	Au9.Cre01.g015350	Au9.Cre01.g015350	SDR73C	83	396	753.3	pf00106	87	228	61.4	classical	86	228	88.1
SDR73C	Glycine	Glyma06g38160	Glyma06g38160.1|PAC:16264523	SDR73C	84	399	757.2	pf00106	87	229	70.8	classical	87	327	82.1
SDR73C	Glycine	Glyma12g35050	Glyma12g35050.1|PAC:16288933	SDR73C	84	399	760.6	pf00106	87	229	69.6	classical	87	229	77.6
SDR73C	Glycine	Glyma12g23140	Glyma12g23140.1|PAC:16288007					pf00106	18	106	21.9
SDR73C	Oryza	LOC_Os04g58200	LOC_Os04g58200.1|13104.m06107|protein	SDR73C	71	387	739.1	pf00106	74	216	69.1	classical	74	226	86.1
SDR73C	Oryza	LOC_Os10g35370	LOC_Os10g35370.1|13110.m03173|protein	SDR73C	83	398	733.8	pf00106	86	228	69.1	classical	86	326	82
SDR73C	Physcomitrella	jgi|Phypa1_1|228967|fgenesh2_kg.scaffold_108000004	jgi|Phypa1_1|228967|fgenesh2_kg.scaffold_108000004	SDR73C	86	402	766.9	pf00106	90	233	70.4	classical	89	242	84.3
SDR73C	Physcomitrella	jgi|Phypa1_1|233056|estExt_fgenesh2_kg.C_1460002	jgi|Phypa1_1|233056|estExt_fgenesh2_kg.C_1460002	SDR73C	86	402	771.8	pf00106	90	233	68.7	classical	89	242	82.4
SDR73C	Populus	POPTR_0011s12300	POPTR_0011s12300.1	SDR73C	84	399	746.4	pf00106	87	229	71.1	classical	87	327	88.3
SDR73C	Populus	POPTR_0001s41370	POPTR_0001s41370.1	SDR73C	84	399	758.7	pf00106	88	229	64.6	classical	87	239	84
SDR73C	Populus	POPTR_0013s13910	POPTR_0013s13910.1	SDR73C	86	401	751	pf00106	90	231	64.3	classical	89	231	78.5
SDR73C	Selaginella	jgi|Selmo1|142334|estExt_Genewise1.C_40625	jgi|Selmo1|142334|estExt_Genewise1.C_40625	SDR73C	78	393	760.5	pf00106	82	223	62.2	classical	81	304	91.4
SDR73C	Sorghum	jgi|Sorbi1|5048695|Sb01g018230	jgi|Sorbi1|5048695|Sb01g018230	SDR73C	79	394	734.3	pf00106	82	224	70	classical	82	203	84.2
SDR73C	Sorghum	jgi|Sorbi1|5058146|Sb06g033030	jgi|Sorbi1|5058146|Sb06g033030	SDR73C	69	385	738	pf00106	72	214	66.3	classical	72	313	88.3
SDR73C	Vitis	GSVIVT01014388001	GSVIVT01014388001	SDR73C	81	396	759.4	pf00106	84	226	67.6	classical	84	324	83.2
SDR73C	Vitis	GSVIVT01030386001	GSVIVT01030386001	SDR73C	84	399	751.9	pf00106	88	229	65.5	classical	87	327	88.4
SDR73C	Zea	GRMZM2G084958	GRMZM2G084958_P04	SDR73C	40	356	737.1	pf00106	43	192	67.7	classical	43	284	92.1
SDR73C	Zea	GRMZM2G036455	GRMZM2G036455_P01	SDR73C	81	396	732.6	pf00106	84	226	71.7	classical	84	205	84.4
SDR73C	Zea	GRMZM2G073351	GRMZM2G073351_P04	SDR73C	50	365	736.6	pf00106	53	195	70.4	classical	53	174	84.9
SDR74C	Physcomitrella	jgi|Phypa1_1|157815|e_gw1.1992.3.1	jgi|Phypa1_1|157815|e_gw1.1992.3.1	SDR74C	1	214	474.8					classical	1	163	46.1
SDR75U	Arabidopsis	AT4G24220	AT4G24220.1	SDR75U	29	383	854.9
SDR75U	Glycine	Glyma06g04760	Glyma06g04760.1|PAC:16261723	SDR75U	30	383	855.1
SDR75U	Glycine	Glyma14g09650	Glyma14g09650.1|PAC:16294973	SDR75U	12	357	738.2
SDR75U	Glycine	Glyma07g37120	Glyma07g37120.1|PAC:16268998	SDR75U	8	367	614.9
SDR75U	Oryza	LOC_Os03g32170	LOC_Os03g32170.1|13103.m03668|protein	SDR75U	31	391	807.3
SDR75U	Oryza	LOC_Os07g41050	LOC_Os07g41050.1|13107.m04267|protein	SDR75U	36	405	760.9
SDR75U	Oryza	LOC_Os03g30870	LOC_Os03g30870.1|13103.m03528|protein	SDR75U	10	225	445.8
SDR75U	Physcomitrella	jgi|Phypa1_1|104684|estExt_fgenesh1_pm.C_120036	jgi|Phypa1_1|104684|estExt_fgenesh1_pm.C_120036	SDR75U	25	380	756.9
SDR75U	Populus	POPTR_0014s01970	POPTR_0014s01970.1	SDR75U	29	385	840.3	pf01370	29	193	21.1
SDR75U	Populus	POPTR_0002s12150	POPTR_0002s12150.1	SDR75U	29	385	807.2	pf01370	29	193	22.8
SDR75U	Populus	POPTR_0014s01950	POPTR_0014s01950.1	SDR75U	30	386	803.1	pf01370	30	209	22.1
SDR75U	Populus	POPTR_0002s12170	POPTR_0002s12170.1	SDR75U	29	385	847.4
SDR75U	Populus	POPTR_0602s00200	POPTR_0602s00200.1	SDR75U	84	440	838.9
SDR75U	Populus	POPTR_0014s01960	POPTR_0014s01960.1	SDR75U	26	382	835.9
SDR75U	Populus	POPTR_0602s00210	POPTR_0602s00210.1	SDR75U	26	382	835.2
SDR75U	Populus	POPTR_1058s00200	POPTR_1058s00200.1	SDR75U	29	386	828.7
SDR75U	Populus	POPTR_0003s13440	POPTR_0003s13440.1	SDR75U	27	384	828.1
SDR75U	Populus	POPTR_0014s01980	POPTR_0014s01980.1	SDR75U	29	327	732.4
SDR75U	Populus	POPTR_0017s05930	POPTR_0017s05930.1	SDR75U	12	372	686.9
SDR75U	Populus	POPTR_0017s05940	POPTR_0017s05940.1	SDR75U	7	367	657.6
SDR75U	Selaginella	jgi|Selmo1|74346|e_gw1.0.131.1	jgi|Selmo1|74346|e_gw1.0.131.1	SDR75U	7	358	576.8	pf01370	7	128	28.2
SDR75U	Selaginella	jgi|Selmo1|235888|fgenesh1_pm.C_scaffold_101000022	jgi|Selmo1|235888|fgenesh1_pm.C_scaffold_101000022	SDR75U	10	358	615.3	pf01370	11	107	20.8
SDR75U	Selaginella	jgi|Selmo1|444825|estExt_fgenesh2_pg.C_480044	jgi|Selmo1|444825|estExt_fgenesh2_pg.C_480044	SDR75U	27	382	624.9
SDR75U	Selaginella	jgi|Selmo1|86439|e_gw1.8.310.1	jgi|Selmo1|86439|e_gw1.8.310.1	SDR75U	27	382	618.1
SDR75U	Selaginella	jgi|Selmo1|74145|e_gw1.0.626.1	jgi|Selmo1|74145|e_gw1.0.626.1	SDR75U	27	382	616.4
SDR75U	Selaginella	jgi|Selmo1|160458|estExt_Genewise1.C_1010153	jgi|Selmo1|160458|estExt_Genewise1.C_1010153	SDR75U	7	356	608.7
SDR75U	Selaginella	jgi|Selmo1|448626|estExt_fgenesh2_pg.C_1260013	jgi|Selmo1|448626|estExt_fgenesh2_pg.C_1260013	SDR75U	10	359	590.8
SDR75U	Selaginella	jgi|Selmo1|402259|fgenesh2_pg.C_scaffold_0000264	jgi|Selmo1|402259|fgenesh2_pg.C_scaffold_0000264	SDR75U	66	363	488.2
SDR75U	Sorghum	jgi|Sorbi1|5049223|Sb01g031950	jgi|Sorbi1|5049223|Sb01g031950	SDR75U	31	391	797.6	pf01370	31	216	23
SDR75U	Sorghum	jgi|Sorbi1|5056477|Sb05g006930	jgi|Sorbi1|5056477|Sb05g006930	SDR75U	35	408	707.4
SDR75U	Sorghum	jgi|Sorbi1|5029743|Sb01g031940	jgi|Sorbi1|5029743|Sb01g031940	SDR75U	11	385	459.6
SDR75U	Vitis	GSVIVT01037879001	GSVIVT01037879001	SDR75U	118	278	430.1
SDR75U	Zea	GRMZM2G479340	GRMZM2G479340_P01	SDR75U	31	391	805.4	pf01370	31	217	22.4
SDR75U	Zea	GRMZM2G075892	GRMZM2G075892_P01	SDR75U	33	396	745.4
SDR75U	Zea	GRMZM2G138710	GRMZM2G138710_P01	SDR75U	33	396	742.4
SDR81U	Arabidopsis	AT4G35250	AT4G35250.1	SDR81U	80	395	732.5	pf01370	82	187	26.2
SDR81U	Chlamydomonas	Au9.Cre15.g646250	Au9.Cre15.g646250	SDR81U	55	370	716	pf01370	56	161	35.2
SDR81U	Glycine	Glyma04g00270	Glyma04g00270.1|PAC:16254321	SDR81U	81	396	739.1	pf01370	83	188	26.2
SDR81U	Glycine	Glyma06g00320	Glyma06g00320.1|PAC:16261201	SDR81U	1	225	464.2
SDR81U	Oryza	LOC_Os08g44000	LOC_Os08g44000.1|13108.m04764|protein	SDR81U	71	385	749.9	pf01370	73	178	26.3
SDR81U	Physcomitrella	jgi|Phypa1_1|191594|estExt_gwp_gw1.C_1640056	jgi|Phypa1_1|191594|estExt_gwp_gw1.C_1640056	SDR81U	105	420	748	pf01073	108	213	31
SDR81U	Physcomitrella	jgi|Phypa1_1|166484|estExt_fgenesh1_pg.C_1170052	jgi|Phypa1_1|166484|estExt_fgenesh1_pg.C_1170052					pf01073	141	251	21.6
SDR81U	Populus	POPTR_0009s14500	POPTR_0009s14500.1	SDR81U	84	399	729	pf01370	86	191	27.7
SDR81U	Populus	POPTR_0004s19380	POPTR_0004s19380.1	SDR81U	84	399	725	pf01370	86	191	27.3
SDR81U	Selaginella	jgi|Selmo1|235693|fgenesh1_pm.C_scaffold_93000032	jgi|Selmo1|235693|fgenesh1_pm.C_scaffold_93000032	SDR81U	13	328	759.8	pf01370	15	120	27.8
SDR81U	Sorghum	jgi|Sorbi1|5058945|Sb07g024590	jgi|Sorbi1|5058945|Sb07g024590	SDR81U	70	384	751	pf01370	72	177	26.3
SDR81U	Vitis	GSVIVT01023933001	GSVIVT01023933001	SDR81U	82	397	711.3	pf01370	84	189	26.9
SDR81U	Zea	GRMZM2G143917	GRMZM2G143917_P01	SDR81U	70	384	750.6	pf01370	72	177	27.7
SDR83U	Arabidopsis	AT1G09340	AT1G09340.1	SDR83U	54	374	704.1	pf01370	56	273	50
SDR83U	Arabidopsis	AT3G63140	AT3G63140.1	SDR83U	84	400	644.6	pf01370	157	300	28.9
SDR83U	Chlamydomonas	Au9.Cre10.g435800	Au9.Cre10.g435800	SDR83U	59	380	709.7	pf01370	61	279	62.4
SDR83U	Chlamydomonas	Au9.Cre10.g440050	Au9.Cre10.g440050	SDR83U	35	351	596.9
SDR83U	Glycine	Glyma19g41540	Glyma19g41540.2|PAC:16314572	SDR83U	54	374	691.4
SDR83U	Glycine	Glyma03g38930	Glyma03g38930.1|PAC:16253829	SDR83U	54	374	678.1
SDR83U	Glycine	Glyma02g16620	Glyma02g16620.1|PAC:16248304	SDR83U	81	397	606
SDR83U	Glycine	Glyma10g03200	Glyma10g03200.1|PAC:16278411	SDR83U	82	398	601.2
SDR83U	Oryza	LOC_Os07g11110	LOC_Os07g11110.1|13107.m01144|protein	SDR83U	75	392	648.8	pf01370	81	292	37.3
SDR83U	Oryza	LOC_Os12g23180	LOC_Os12g23180.1|13112.m02355|protein	SDR83U	52	372	678.5
SDR83U	Physcomitrella	jgi|Phypa1_1|211595|estExt_Genewise1.C_710110	jgi|Phypa1_1|211595|estExt_Genewise1.C_710110	SDR83U	92	412	703.1	pf01370	94	311	50.9
SDR83U	Physcomitrella	jgi|Phypa1_1|105954|estExt_fgenesh1_pm.C_550011	jgi|Phypa1_1|105954|estExt_fgenesh1_pm.C_550011	SDR83U	88	405	632.8	pf01370	152	305	23.7
SDR83U	Populus	POPTR_0005s01370	POPTR_0005s01370.1	SDR83U	55	375	692.3	pf01370	57	274	51.3
SDR83U	Populus	POPTR_0013s00760	POPTR_0013s00760.1	SDR83U	55	375	684.4	pf01370	57	274	49.9
SDR83U	Populus	POPTR_0002s05390	POPTR_0002s05390.1	SDR83U	82	398	598.3	pf01370	88	298	35.9
SDR83U	Populus	POPTR_0005s23110	POPTR_0005s23110.1	SDR83U	115	431	595.2	pf01370	198	331	34.9
SDR83U	Selaginella	jgi|Selmo1|107618|e_gw1.35.541.1	jgi|Selmo1|107618|e_gw1.35.541.1	SDR83U	30	350	692.3	pf01370	32	249	51.8
SDR83U	Selaginella	jgi|Selmo1|228849|fgenesh1_kg.C_scaffold_54000006	jgi|Selmo1|228849|fgenesh1_kg.C_scaffold_54000006	SDR83U	45	365	675.1	pf01370	47	264	49.6
SDR83U	Selaginella	jgi|Selmo1|185868|estExt_Genewise1Plus.C_1160009	jgi|Selmo1|185868|estExt_Genewise1Plus.C_1160009	SDR83U	83	400	576.6
SDR83U	Selaginella	jgi|Selmo1|133157|e_gw1.117.55.1	jgi|Selmo1|133157|e_gw1.117.55.1	SDR83U	83	400	566.7
SDR83U	Sorghum	jgi|Sorbi1|5059436|Sb08g005500	jgi|Sorbi1|5059436|Sb08g005500	SDR83U	56	376	682.8	pf01370	58	275	53.4
SDR83U	Sorghum	jgi|Sorbi1|5050722|Sb02g006430	jgi|Sorbi1|5050722|Sb02g006430	SDR83U	79	397	609.8
SDR83U	Vitis	GSVIVT01031272001	GSVIVT01031272001	SDR83U	54	374	681.4	pf01370	56	273	52.6
SDR83U	Vitis	GSVIVT01011082001	GSVIVT01011082001	SDR83U	1	278	519.1	pf01370	47	178	30.5
SDR83U	Zea	GRMZM2G080546	GRMZM2G080546_P02	SDR83U	50	370	680.2	pf01370	52	269	54.5
SDR83U	Zea	GRMZM2G165655	GRMZM2G165655_P01	SDR83U	50	370	680.2	pf01370	52	269	54.5
SDR83U	Zea	GRMZM2G111216	GRMZM2G111216_P01	SDR83U	76	394	600.9	pf01370	82	293	34.4
SDR84C	Arabidopsis	AT3G50560	AT3G50560.1					pf00106	15	185	65.7	classical	14	192	77.2
SDR84C	Glycine	Glyma17g20290	Glyma17g20290.1|PAC:16306138					pf00106	13	181	64.4	classical	12	186	66.2
SDR84C	Glycine	Glyma11g06150	Glyma11g06150.1|PAC:16282860					pf00106	16	186	62.7	classical	14	193	53.7
SDR84C	Glycine	Glyma05g10390	Glyma05g10390.1|PAC:16258837					pf00106	13	181	58.8	classical	12	188	60.5
SDR84C	Oryza	LOC_Os08g37130	LOC_Os08g37130.1|13108.m03903|protein					pf00106	14	189	79.5	classical	13	196	74.5
SDR84C	Physcomitrella	jgi|Phypa1_1|133334|e_gw1.102.130.1	jgi|Phypa1_1|133334|e_gw1.102.130.1	SDR84C	26	262	592	pf00106	26	191	78.1	classical	25	240	117.4
SDR84C	Physcomitrella	jgi|Phypa1_1|136475|e_gw1.129.98.1	jgi|Phypa1_1|136475|e_gw1.129.98.1					pf00106	26	196	73.3	classical	26	203	62.2
SDR84C	Populus	POPTR_0005s14280	POPTR_0005s14280.1					pf00106	13	182	60.8	classical	12	189	60.2
SDR84C	Populus	POPTR_0007s11310	POPTR_0007s11310.1					pf00106	13	182	54.7	classical	12	189	61.4
SDR84C	Selaginella	jgi|Selmo1|437787|estExt_fgenesh2_pg.C_10129	jgi|Selmo1|437787|estExt_fgenesh2_pg.C_10129					pf00106	16	184	76.1	classical	14	191	74.7
SDR84C	Sorghum	jgi|Sorbi1|5043898|Sb07g023170	jgi|Sorbi1|5043898|Sb07g023170					pf00106	14	190	80.7	classical	13	197	72.6
SDR84C	Vitis	GSVIVT01006576001	GSVIVT01006576001					pf00106	69	246	58.3	classical	69	253	50.8
SDR84C	Zea	GRMZM2G141607	GRMZM2G141607_P01					pf00106	16	188	84.3	classical	15	195	74.2
SDR86C	Physcomitrella	jgi|Phypa1_1|88753|fgenesh1_pg.scaffold_173000073	jgi|Phypa1_1|88753|fgenesh1_pg.scaffold_173000073	SDR86C	3	249	537.5	pf00106	3	164	85.9	classical	3	244	226.6
SDR86C	Selaginella	jgi|Selmo1|114049|e_gw1.47.32.1	jgi|Selmo1|114049|e_gw1.47.32.1	SDR86C	1	181	414.9	pf00106	3	97	46.2	classical	1	176	179.5
SDR87D	Arabidopsis	AT2G05990	AT2G05990.1	SDR87D	98	385	704.8					divergent	98	376	519.6
SDR87D	Chlamydomonas	Au9.Cre06.g294950	Au9.Cre06.g294950	SDR87D	50	337	709.1					divergent	50	328	489.2
SDR87D	Glycine	Glyma11g10770	Glyma11g10770.1|PAC:16283404	SDR87D	97	384	705.9					divergent	97	375	520.2
SDR87D	Glycine	Glyma12g03060	Glyma12g03060.1|PAC:16286190	SDR87D	166	453	698.6					divergent	166	444	519.4
SDR87D	Glycine	Glyma08g45990	Glyma08g45990.1|PAC:16273982	SDR87D	98	385	695					divergent	98	376	501.5
SDR87D	Glycine	Glyma18g31780	Glyma18g31780.1|PAC:16309451	SDR87D	99	386	696.3					divergent	99	377	492.8
SDR87D	Oryza	LOC_Os09g10600	LOC_Os09g10600.1|13109.m00932|protein	SDR87D	84	371	703.8					divergent	84	362	511.7
SDR87D	Oryza	LOC_Os08g23810	LOC_Os08g23810.1|13108.m02441|protein	SDR87D	88	375	700.8					divergent	88	366	499.8
SDR87D	Physcomitrella	jgi|Phypa1_1|119545|e_gw1.29.64.1	jgi|Phypa1_1|119545|e_gw1.29.64.1	SDR87D	43	330	714.3					divergent	43	321	507.8
SDR87D	Physcomitrella	jgi|Phypa1_1|132935|e_gw1.99.72.1	jgi|Phypa1_1|132935|e_gw1.99.72.1	SDR87D	24	313	690.4					divergent	24	304	499.2
SDR87D	Populus	POPTR_0001s05100	POPTR_0001s05100.1	SDR87D	97	384	707.9					divergent	97	375	519.3
SDR87D	Populus	POPTR_0003s21820	POPTR_0003s21820.1	SDR87D	97	384	705					divergent	97	375	515.5
SDR87D	Populus	POPTR_0016s04600	POPTR_0016s04600.1	SDR87D	97	384	688.8					divergent	97	375	500.1
SDR87D	Populus	POPTR_0016s04700	POPTR_0016s04700.1									divergent	97	353	361.6
SDR87D	Selaginella	jgi|Selmo1|148643|estExt_Genewise1.C_200084	jgi|Selmo1|148643|estExt_Genewise1.C_200084	SDR87D	96	385	679.8					divergent	96	376	504.3
SDR87D	Vitis	GSVIVT01033509001	GSVIVT01033509001	SDR87D	177	464	711.3					divergent	177	455	517.7
SDR87D	Vitis	GSVIVT01025358001	GSVIVT01025358001	SDR87D	201	488	705.1					divergent	201	479	510.7
SDR87D	Zea	GRMZM2G070422	GRMZM2G070422_P01	SDR87D	82	369	693.9					divergent	82	360	498.4
SDR87D	Zea	GRMZM2G125052	GRMZM2G125052_P01	SDR87D	31	260	559.1					divergent	31	260	390.1
SDR87D	Zea	GRMZM2G079256	GRMZM2G079256_P01	SDR87D	87	301	536.6					divergent	87	301	376.4
SDR90C	Chlamydomonas	Au9.Cre19.g757250	Au9.Cre19.g757250	SDR90C	44	321	607.4	pf00106	51	227	109.6	classical	50	322	233
SDR93E	Arabidopsis	AT5G28840	AT5G28840.1	SDR93E	30	356	834.3	pf01370	30	270	149.5	extended	29	251	159
SDR93E	Chlamydomonas	Au9.Cre01.g019250	Au9.Cre01.g019250	SDR93E	32	360	850	pf01370	32	272	160.6	extended	31	265	174
SDR93E	Glycine	Glyma10g30400	Glyma10g30400.1|PAC:16280461	SDR93E	30	355	833.1	pf01370	30	269	149.4	extended	29	250	161.1
SDR93E	Glycine	Glyma19g43400	Glyma19g43400.1|PAC:16314793	SDR93E	30	355	821.5	pf01370	30	269	151.6	extended	29	250	159.5
SDR93E	Glycine	Glyma19g43410	Glyma19g43410.1|PAC:16314794	SDR93E	30	355	821.5	pf01370	30	269	151.6	extended	29	250	159.5
SDR93E	Glycine	Glyma03g40720	Glyma03g40720.1|PAC:16254047	SDR93E	30	355	818.5	pf01370	30	269	151.1	extended	29	250	158.9
SDR93E	Glycine	Glyma20g36740	Glyma20g36740.1|PAC:16318099	SDR93E	30	355	831.1	pf01370	30	269	146.8	extended	29	260	156.3
SDR93E	Oryza	LOC_Os10g28200	LOC_Os10g28200.1|13110.m02388|protein	SDR93E	32	357	839.7	pf01370	32	271	154.9	extended	31	252	164
SDR93E	Oryza	LOC_Os11g37890	LOC_Os11g37890.1|13111.m03714|protein	SDR93E	25	350	830.7	pf01370	25	264	149.8	extended	24	245	159.3
SDR93E	Physcomitrella	jgi|Phypa1_1|170239|estExt_fgenesh1_pg.C_2370008	jgi|Phypa1_1|170239|estExt_fgenesh1_pg.C_2370008	SDR93E	28	355	834.5	pf01370	28	268	153.7	extended	27	249	152.9
SDR93E	Physcomitrella	jgi|Phypa1_1|186902|estExt_gwp_gw1.C_980192	jgi|Phypa1_1|186902|estExt_gwp_gw1.C_980192	SDR93E	30	357	824.6	pf01370	30	270	151.9	extended	29	251	155.4
SDR93E	Physcomitrella	jgi|Phypa1_1|168267|estExt_fgenesh1_pg.C_1710024	jgi|Phypa1_1|168267|estExt_fgenesh1_pg.C_1710024	SDR93E	28	355	824.5	pf01370	28	268	150.3	extended	27	249	154.5
SDR93E	Populus	POPTR_0005s05450	POPTR_0005s05450.1	SDR93E	29	354	819.2	pf01370	29	268	148.5	extended	28	259	155
SDR93E	Populus	POPTR_0013s03790	POPTR_0013s03790.1	SDR93E	29	354	819.3	pf01370	29	268	146.6	extended	28	249	155.7
SDR93E	Selaginella	jgi|Selmo1|157784|estExt_Genewise1.C_710181	jgi|Selmo1|157784|estExt_Genewise1.C_710181	SDR93E	27	352	812	pf01370	28	266	144.9	extended	26	247	151.6
SDR93E	Selaginella	jgi|Selmo1|272082|estExt_fgenesh1_kg.C_990006	jgi|Selmo1|272082|estExt_fgenesh1_kg.C_990006	SDR93E	27	352	809.7	pf01370	28	266	144.9	extended	26	247	151.6
SDR93E	Selaginella	jgi|Selmo1|76013|e_gw1.1.1614.1	jgi|Selmo1|76013|e_gw1.1.1614.1	SDR93E	26	353	806.1	pf01370	26	265	142.7	extended	25	246	153
SDR93E	Selaginella	jgi|Selmo1|406366|fgenesh2_pg.C_scaffold_5000247	jgi|Selmo1|406366|fgenesh2_pg.C_scaffold_5000247	SDR93E	26	353	805.4	pf01370	26	265	142.9	extended	25	246	151.9
SDR93E	Selaginella	jgi|Selmo1|76257|e_gw1.1.1612.1	jgi|Selmo1|76257|e_gw1.1.1612.1	SDR93E	26	353	804.9	pf01370	26	265	142.2	extended	25	246	151
SDR93E	Selaginella	jgi|Selmo1|83391|e_gw1.5.1137.1	jgi|Selmo1|83391|e_gw1.5.1137.1	SDR93E	26	353	804.9	pf01370	26	265	142.2	extended	25	246	151
SDR93E	Selaginella	jgi|Selmo1|110416|e_gw1.40.480.1	jgi|Selmo1|110416|e_gw1.40.480.1	SDR93E	26	351	798.3	pf01370	27	265	140.8	extended	25	246	145.9
SDR93E	Selaginella	jgi|Selmo1|128181|e_gw1.89.269.1	jgi|Selmo1|128181|e_gw1.89.269.1	SDR93E	26	351	795.9	pf01370	27	265	140.8	extended	25	246	145.9
SDR93E	Selaginella	jgi|Selmo1|178232|estExt_Genewise1Plus.C_440538	jgi|Selmo1|178232|estExt_Genewise1Plus.C_440538	SDR93E	26	351	793.2	pf01370	27	265	138.4	extended	25	246	140.2
SDR93E	Sorghum	jgi|Sorbi1|5048854|Sb01g021890	jgi|Sorbi1|5048854|Sb01g021890	SDR93E	32	357	840.6	pf01370	32	271	157	extended	31	252	165.3
SDR93E	Sorghum	jgi|Sorbi1|5056703|Sb05g022890	jgi|Sorbi1|5056703|Sb05g022890					pf01370	157	278	75.2	extended	156	275	105.9
SDR93E	Vitis	GSVIVT01018081001	GSVIVT01018081001	SDR93E	1	235	592.4	pf01370	2	149	94.5
SDR93E	Vitis	GSVIVT01021793001	GSVIVT01021793001	SDR93E	1	230	579.5	pf01370	1	144	91.7
SDR93E	Zea	GRMZM2G124434	GRMZM2G124434_P01	SDR93E	32	357	836.1	pf01370	32	271	157.2	extended	31	252	166.3
SDR93E	Zea	GRMZM2G138907	GRMZM2G138907_P01	SDR93E	25	350	830	pf01370	26	264	150.2	extended	24	245	160.9
SDR98U	Arabidopsis	AT5G18660	AT5G18660.1	SDR98U	84	416	743.8	pf01370	86	212	32.4
SDR98U	Chlamydomonas	Au9.Cre01.g042800	Au9.Cre01.g042800	SDR98U	85	412	778.6	pf01370	87	211	38.8
SDR98U	Glycine	Glyma13g28670	Glyma13g28670.1|PAC:16291901	SDR98U	54	387	770.6	pf01370	56	182	31.8
SDR98U	Glycine	Glyma15g10440	Glyma15g10440.1|PAC:16298309	SDR98U	79	412	773	pf01370	81	207	28.4
SDR98U	Oryza	LOC_Os03g22780	LOC_Os03g22780.1|13103.m02748|protein	SDR98U	73	405	770	pf01370	75	200	42.3
SDR98U	Oryza	LOC_Os03g34230	LOC_Os03g34230.1|13103.m03872|protein					pf01370	148	183	22.6
SDR98U	Physcomitrella	jgi|Phypa1_1|167109|estExt_fgenesh1_pg.C_1360026	jgi|Phypa1_1|167109|estExt_fgenesh1_pg.C_1360026	SDR98U	100	430	792.3	pf01370	102	230	36.3
SDR98U	Populus	POPTR_0008s20940	POPTR_0008s20940.1	SDR98U	85	418	766.3	pf01370	87	215	36.6
SDR98U	Selaginella	jgi|Selmo1|55147|gw1.30.396.1	jgi|Selmo1|55147|gw1.30.396.1	SDR98U	9	338	645.8	pf01370	11	132	45.5
SDR98U	Sorghum	jgi|Sorbi1|5029945|Sb01g035390	jgi|Sorbi1|5029945|Sb01g035390	SDR98U	65	397	770.3	pf01370	67	208	45.2
SDR98U	Vitis	GSVIVT01017797001	GSVIVT01017797001													High homology with the PLR-IFR familiy
SDR98U	Zea	GRMZM2G063048	GRMZM2G063048_P01					pf01370	71	214	45.3
SDR103U	Physcomitrella	jgi|Phypa1_1|103784|fgenesh1_pg.scaffold_4764000001	jgi|Phypa1_1|103784|fgenesh1_pg.scaffold_4764000001	SDR103U	1	254	512.2
SDR107C	Chlamydomonas	Au9.Cre07.g315750	Au9.Cre07.g315750	SDR107C	10	267	598.2	pf00106	13	184	119	classical	13	263	286.5
SDR108E	Arabidopsis	AT5G42800	AT5G42800.1	SDR108E	8	327	765.5	pf01370	8	250	87.8	extended	7	244	173.3
SDR108E	Arabidopsis	AT5G19440	AT5G19440.1	SDR108E	10	326	716.6	pf01370	10	250	87.1	extended	9	244	179.6
SDR108E	Arabidopsis	AT1G15950	AT1G15950.1	SDR108E	13	324	666.2	pf01370	13	248	90.5	extended	12	241	180.3
SDR108E	Arabidopsis	AT1G09480	AT1G09480.1	SDR108E	55	369	619.7	pf01370	55	297	89.8	extended	54	289	187.5
SDR108E	Arabidopsis	AT2G02400	AT2G02400.1	SDR108E	6	318	542.8	pf01370	6	244	104	extended	5	238	178.4
SDR108E	Arabidopsis	AT1G09510	AT1G09510.1	SDR108E	8	322	639.9	pf01370	8	249	84.5	extended	7	242	187.5
SDR108E	Arabidopsis	AT2G33600	AT2G33600.1	SDR108E	9	322	582.2	pf01370	9	254	99.7	extended	8	243	174.3
SDR108E	Arabidopsis	AT1G80820	AT1G80820.1	SDR108E	8	319	649.1	pf01370	8	243	90.8	extended	7	236	171.9
SDR108E	Arabidopsis	AT1G09490	AT1G09490.1	SDR108E	8	322	619.7	pf01370	8	250	89.3	extended	7	242	181.8
SDR108E	Arabidopsis	AT1G51410	AT1G51410.1	SDR108E	9	325	717.8	pf01370	9	248	80.8	extended	8	243	170
SDR108E	Arabidopsis	AT1G66800	AT1G66800.1	SDR108E	8	320	603.1	pf01370	8	197	88.9	extended	7	238	185
SDR108E	Arabidopsis	AT4G35420	AT4G35420.1	SDR108E	8	323	604.6	pf01370	8	249	92	extended	7	243	176.3
SDR108E	Arabidopsis	AT5G58490	AT5G58490.1	SDR108E	9	325	622.9	pf01370	9	245	94.3	extended	8	243	163.9
SDR108E	Arabidopsis	AT1G09500	AT1G09500.1	SDR108E	8	325	589.8	pf01370	8	251	90.8	extended	7	243	178.2
SDR108E	Arabidopsis	AT2G33590	AT2G33590.1	SDR108E	9	322	589.7	pf01370	9	248	94.2	extended	8	243	170.3
SDR108E	Arabidopsis	AT1G68540	AT1G68540.1	SDR108E	4	321	555.5	pf01370	5	247	101.9	extended	3	240	164.3
SDR108E	Arabidopsis	AT1G61720	AT1G61720.1	SDR108E	13	339	585.4	pf01370	14	264	92.4	extended	12	257	157.3
SDR108E	Arabidopsis	AT4G27250	AT4G27250.1	SDR108E	13	347	487.7	pf01370	14	271	98.8	extended	12	264	143.1
SDR108E	Arabidopsis	AT1G76470	AT1G76470.1	SDR108E	7	324	559.4	pf01370	7	249	80.5	extended	6	243	152.8
SDR108E	Arabidopsis	AT2G45400	AT2G45400.1	SDR108E	40	364	529.5	pf01370	40	289	83.5	extended	39	283	147.5
SDR108E	Arabidopsis	AT1G25460	AT1G25460.1	SDR108E	4	320	523.5	pf01370	5	245	79.2	extended	3	239	145
SDR108E	Arabidopsis	AT5G14700	AT5G14700.1					pf01370	55	261	48.1	extended	54	293	71.1
SDR108E	Arabidopsis	AT2G23910	AT2G23910.1					pf01370	15	218	42.4
SDR108E	Arabidopsis	AT4G30470	AT4G30470.1					pf01370	15	217	40.4
SDR108E	Chlamydomonas	Au9.Cre12.g497500	Au9.Cre12.g497500	SDR96E	341	685	699.6	pf01370	344	590	83.2	extended	343	582	171.6
SDR108E	Chlamydomonas	Au9.Cre12.g497550	Au9.Cre12.g497550	SDR96E	24	368	681.5	pf01370	27	273	84.1	extended	26	265	170.9
SDR108E	Chlamydomonas	Au9.Cre12.g497700	Au9.Cre12.g497700	SDR96E	50	397	665.4	pf01370	53	299	76.8	extended	52	293	169
SDR108E	Chlamydomonas	Au9.Cre12.g497600	Au9.Cre12.g497600	SDR96E	17	347	641.8	pf01370	19	251	67.5	extended	19	244	140.1
SDR108E	Chlamydomonas	Au9.Cre07.g324800	Au9.Cre07.g324800					pf01370	21	268	65.3	extended	20	266	123.8
SDR108E	Chlamydomonas	Au9.Cre01.g023600	Au9.Cre01.g023600					pf01370	40	170	39.8	extended	39	368	128.2
SDR108E	Chlamydomonas	Au9.Cre12.g547800	Au9.Cre12.g547800					pf01073	12	148	46.3	extended	9	190	91.7
SDR108E	Glycine	Glyma08g23310	Glyma08g23310.1|PAC:16272200	SDR108E	14	325	683.3	pf01370	14	249	102.1	extended	13	242	182.5
SDR108E	Glycine	Glyma17g37060	Glyma17g37060.1|PAC:16307307	SDR108E	10	329	789.8	pf01370	10	252	88.8	extended	9	246	177.1
SDR108E	Glycine	Glyma07g02690	Glyma07g02690.1|PAC:16265943	SDR108E	13	324	681.5	pf01370	13	247	97.3	extended	12	241	183
SDR108E	Glycine	Glyma02g18380	Glyma02g18380.1|PAC:16248462	SDR108E	8	327	745.4	pf01370	8	250	92.7	extended	7	244	174.7
SDR108E	Glycine	Glyma15g00600	Glyma15g00600.1|PAC:16297142	SDR108E	11	322	666.2	pf01370	11	247	98.7	extended	10	239	175.8
SDR108E	Glycine	Glyma14g07940	Glyma14g07940.1|PAC:16294763	SDR108E	8	327	777.1	pf01370	8	250	85.3	extended	7	244	170.6
SDR108E	Glycine	Glyma13g44700	Glyma13g44700.1|PAC:16293786	SDR108E	14	325	659.8	pf01370	14	249	97.3	extended	13	242	172.9
SDR108E	Glycine	Glyma12g02240	Glyma12g02240.1|PAC:16286081	SDR108E	23	339	701.1	pf01370	23	256	86.6	extended	22	257	180.4
SDR108E	Glycine	Glyma07g02990	Glyma07g02990.1|PAC:16265979	SDR108E	6	320	576.1	pf01370	6	245	98.6	extended	5	241	185.6
SDR108E	Glycine	Glyma12g02230	Glyma12g02230.1|PAC:16286079	SDR108E	10	326	691.8	pf01370	10	243	82.9	extended	9	243	178.3
SDR108E	Glycine	Glyma02g39630	Glyma02g39630.1|PAC:16249594	SDR108E	5	321	621.1	pf01370	5	246	95.9	extended	4	239	162.3
SDR108E	Glycine	Glyma09g40570	Glyma09g40570.1|PAC:16277883	SDR108E	8	304	537.4	pf01370	8	253	107.8	extended	7	244	159.4
SDR108E	Glycine	Glyma12g02250	Glyma12g02250.1|PAC:16286084	SDR108E	9	325	669.4	pf01370	9	245	83.3	extended	8	243	169.2
SDR108E	Glycine	Glyma18g10270	Glyma18g10270.1|PAC:16308471	SDR108E	9	325	689	pf01370	9	250	83.4	extended	8	243	161.5
SDR108E	Glycine	Glyma07g19370	Glyma07g19370.1|PAC:16267766	SDR108E	4	319	557.9	pf01370	5	242	102.1	extended	3	238	159.7
SDR108E	Glycine	Glyma18g10260	Glyma18g10260.1|PAC:16308470	SDR108E	9	325	670.2	pf01370	9	250	83.9	extended	8	243	157.6
SDR108E	Glycine	Glyma18g06510	Glyma18g06510.1|PAC:16308106	SDR108E	5	321	555.4	pf01370	5	247	94.4	extended	4	239	155.4
SDR108E	Glycine	Glyma11g29460	Glyma11g29460.1|PAC:16284894	SDR108E	5	321	554.5	pf01370	5	247	93.4	extended	4	239	155.5
SDR108E	Glycine	Glyma18g45260	Glyma18g45260.1|PAC:16310513	SDR108E	8	327	569.7	pf01370	8	254	90.3	extended	7	245	150.1
SDR108E	Glycine	Glyma09g40590	Glyma09g40590.1|PAC:16277885	SDR108E	8	327	579.3	pf01370	8	254	87.4	extended	7	245	149
SDR108E	Glycine	Glyma15g02140	Glyma15g02140.1|PAC:16297341	SDR108E	9	324	558.5	pf01370	9	251	83.9	extended	8	244	159.6
SDR108E	Glycine	Glyma14g37680	Glyma14g37680.1|PAC:16296747	SDR108E	5	361	584.6	pf01370	5	237	83.6	extended	4	279	152.1
SDR108E	Glycine	Glyma12g34390	Glyma12g34390.1|PAC:16288860	SDR108E	24	356	511.2	pf01370	25	280	100.5	extended	23	274	140.1
SDR108E	Glycine	Glyma06g41520	Glyma06g41520.1|PAC:16264854	SDR108E	20	352	502.4	pf01370	21	276	97.6	extended	19	270	145.1
SDR108E	Glycine	Glyma09g40580	Glyma09g40580.1|PAC:16277884	SDR108E	8	327	560.2	pf01370	8	254	86.7	extended	7	245	146.1
SDR108E	Glycine	Glyma18g45250	Glyma18g45250.1|PAC:16310512	SDR108E	8	327	578.9	pf01370	8	254	84.8	extended	7	245	143.8
SDR108E	Glycine	Glyma08g06630	Glyma08g06630.1|PAC:16270206	SDR108E	11	337	593.6	pf01370	12	262	72.8	extended	10	255	158.3
SDR108E	Glycine	Glyma12g36680	Glyma12g36680.1|PAC:16289124	SDR108E	14	328	512.6	pf01370	14	255	88.4	extended	13	246	150.1
SDR108E	Glycine	Glyma12g36690	Glyma12g36690.1|PAC:16289125	SDR108E	1	324	518.1	pf01370	1	250	84.7	extended	1	241	138.4
SDR108E	Glycine	Glyma15g13120	Glyma15g13120.1|PAC:16298622	SDR108E	11	325	478.9	pf01370	11	248	83.2	extended	10	243	145.5
SDR108E	Glycine	Glyma08g06640	Glyma08g06640.1|PAC:16270207	SDR108E	12	338	557.7	pf01370	13	263	71.7	extended	11	256	140.6
SDR108E	Glycine	Glyma13g27390	Glyma13g27390.1|PAC:16291748					pf01370	20	248	97.8	extended	19	243	160
SDR108E	Glycine	Glyma12g16640	Glyma12g16640.1|PAC:16287691					pf01370	8	226	62.1	extended	11	219	72.8
SDR108E	Glycine	Glyma01g20030	Glyma01g20030.1|PAC:16244122					pf01370	8	151	54.2	extended	4	146	82.6
SDR108E	Glycine	Glyma13g43200	Glyma13g43200.1|PAC:16293610					pf01370	14	180	46.4	extended	12	178	88.8
SDR108E	Glycine	Glyma08g23120	Glyma08g23120.1|PAC:16272172					pf01073	18	199	37.4	extended	23	195	92
SDR108E	Glycine	Glyma19g00980	Glyma19g00980.1|PAC:16311488					pf01073	57	296	46.5
SDR108E	Glycine	Glyma05g08650	Glyma05g08650.1|PAC:16258695					pf01370	11	165	41.2
SDR108E	Glycine	Glyma08g36520	Glyma08g36520.1|PAC:16272997					pf01073	14	171	39.3
SDR108E	Glycine	Glyma09g33820	Glyma09g33820.1|PAC:16277092					pf01073	14	172	34.3
SDR108E	Glycine	Glyma01g02120	Glyma01g02120.1|PAC:16243118					pf01370	13	195	32.8
SDR108E	Glycine	Glyma11g32100	Glyma11g32100.1|PAC:16285116					pf01370	8	88	27.4
SDR108E	Glycine	Glyma13g36160	Glyma13g36160.1|PAC:16292792					pf01370	32	126	26.9
SDR108E	Glycine	Glyma19g00990	Glyma19g00990.1|PAC:16311489					pf01370	2	104	24.2
SDR108E	Glycine	Glyma14g33440	Glyma14g33440.1|PAC:16296301					pf01370	81	131	21.1
SDR108E	Oryza	LOC_Os09g04050	LOC_Os09g04050.1|13109.m00327|protein	SDR108E	23	334	637.1	pf01370	23	250	101.4	extended	22	251	192.7
SDR108E	Oryza	LOC_Os08g34280	LOC_Os08g34280.1|13108.m03587|protein	SDR108E	28	340	672.3	pf01370	28	262	93.1	extended	27	257	193.4
SDR108E	Oryza	LOC_Os01g34480	LOC_Os01g34480.1|13101.m03469|protein	SDR108E	15	331	697.5	pf01370	15	255	86.6	extended	14	249	183.5
SDR108E	Oryza	LOC_Os06g41810	LOC_Os06g41810.1|13106.m04366|protein	SDR108E	10	322	605.5	pf01370	10	249	104.8	extended	9	244	173.7
SDR108E	Oryza	LOC_Os08g17500	LOC_Os08g17500.1|13108.m01867|protein	SDR108E	24	335	621.4	pf01370	24	259	95.1	extended	23	252	186.4
SDR108E	Oryza	LOC_Os09g25150	LOC_Os09g25150.1|13109.m02401|protein	SDR108E	31	343	676.9	pf01370	31	267	89.8	extended	30	260	177
SDR108E	Oryza	LOC_Os03g60380	LOC_Os03g60380.1|13103.m06624|protein	SDR108E	14	335	581.8	pf01370	14	261	98.9	extended	13	253	181.3
SDR108E	Oryza	LOC_Os09g31502	LOC_Os09g31502.1|13109.m03157|protein	SDR108E	13	330	529.3	pf01370	13	255	101.6	extended	12	247	187.6
SDR108E	Oryza	LOC_Os02g08420	LOC_Os02g08420.1|13102.m00971|protein	SDR108E	6	318	569.5	pf01370	6	242	104.8	extended	5	234	166.9
SDR108E	Oryza	LOC_Os02g56460	LOC_Os02g56460.1|13102.m06486|protein	SDR108E	18	328	600	pf01370	18	254	93.1	extended	17	245	161.4
SDR108E	Oryza	LOC_Os08g40440	LOC_Os08g40440.1|13108.m04319|protein	SDR108E	9	281	531.8	pf01370	9	251	101.2	extended	8	246	164.5
SDR108E	Oryza	LOC_Os09g31490	LOC_Os09g31490.1|13109.m03153|protein	SDR108E	12	327	536.4	pf01370	12	247	93.6	extended	11	246	176.3
SDR108E	Oryza	LOC_Os09g31514	LOC_Os09g31514.1|13109.m03162|protein	SDR108E	20	335	489.6	pf01370	20	257	98.3	extended	19	256	177.9
SDR108E	Oryza	LOC_Os02g56680	LOC_Os02g56680.1|13102.m06513|protein	SDR108E	17	327	591.6	pf01370	17	253	93.2	extended	16	244	159.8
SDR108E	Oryza	LOC_Os02g56690	LOC_Os02g56690.1|13102.m06514|protein	SDR108E	29	336	589.8	pf01370	29	262	92.5	extended	28	253	151.2
SDR108E	Oryza	LOC_Os02g56720	LOC_Os02g56720.2|13102.m06517|protein	SDR108E	21	331	579	pf01370	21	257	84.6	extended	20	248	167.1
SDR108E	Oryza	LOC_Os06g41840	LOC_Os06g41840.1|13106.m04369|protein	SDR108E	11	322	604.4	pf01370	11	245	82.9	extended	10	243	162.6
SDR108E	Oryza	LOC_Os01g18110	LOC_Os01g18110.1|13101.m01968|protein	SDR108E	9	319	598.2	pf01370	9	245	89.8	extended	8	236	146.5
SDR108E	Oryza	LOC_Os02g56700	LOC_Os02g56700.1|13102.m06515|protein	SDR108E	22	329	598	pf01370	22	253	85.1	extended	21	246	152.3
SDR108E	Oryza	LOC_Os01g61230	LOC_Os01g61230.1|13101.m06516|protein	SDR108E	12	326	519.3	pf01370	12	215	90.5	extended	11	246	161.7
SDR108E	Oryza	LOC_Os01g18120	LOC_Os01g18120.1|13101.m01969|protein	SDR108E	10	320	578.6	pf01370	10	246	87.4	extended	9	237	151.5
SDR108E	Oryza	LOC_Os09g08720	LOC_Os09g08720.1|13109.m00737|protein	SDR108E	11	320	568.1	pf01073	13	189	81.1	extended	10	237	153.2
SDR108E	Oryza	LOC_Os01g03670	LOC_Os01g03670.1|13101.m00318|protein	SDR108E	4	335	550	pf01370	5	255	88.6	extended	3	252	140
SDR108E	Oryza	LOC_Os04g53800	LOC_Os04g53800.1|13104.m05551|protein	SDR108E	9	346	538.6	pf01370	10	260	83.6	extended	8	258	149.9
SDR108E	Oryza	LOC_Os04g53780	LOC_Os04g53780.1|13104.m05548|protein	SDR108E	9	347	526.5	pf01370	10	258	83.5	extended	8	256	142.8
SDR108E	Oryza	LOC_Os04g53810	LOC_Os04g53810.1|13104.m05554|protein	SDR108E	10	346	562.7	pf01370	10	271	77.1	extended	9	261	136.2
SDR108E	Oryza	LOC_Os04g53850	LOC_Os04g53850.1|13104.m05558|protein	SDR108E	9	344	570.9	pf01370	10	255	69.1	extended	8	253	147.2
SDR108E	Oryza	LOC_Os04g53920	LOC_Os04g53920.1|13104.m05566|protein	SDR108E	9	337	559.6	pf01370	10	259	78.5	extended	8	253	129.7
SDR108E	Oryza	LOC_Os06g46920	LOC_Os06g46920.1|13106.m04967|protein	SDR108E	20	361	458.4	pf01370	20	285	70.3	extended	19	278	118.8
SDR108E	Oryza	LOC_Os01g74660	LOC_Os01g74660.1|13101.m08165|protein					pf01370	7	246	82.7	extended	6	241	166.6
SDR108E	Oryza	LOC_Os09g31506	LOC_Os09g31506.1|13109.m03160|protein					pf01370	6	195	89.6	extended	5	192	153.6
SDR108E	Oryza	LOC_Os04g53830	LOC_Os04g53830.1|13104.m05556|protein	SDR108E	1	294	471.4	pf01370	2	231	44	extended	1	229	105.9
SDR108E	Oryza	LOC_Os09g31498	LOC_Os09g31498.1|13109.m03155|protein					pf01370	12	193	84.8	extended	11	188	139.3
SDR108E	Oryza	LOC_Os01g44260	LOC_Os01g44260.1|13101.m04589|protein	SDR108E	1	241	459.3	pf01370	8	165	45.7	extended	4	157	85.3
SDR108E	Oryza	LOC_Os10g33774	LOC_Os10g33774.1|13110.m02985|protein	SDR108E	19	332	404.2	pf01370	30	255	49.5	extended	33	244	87.9
SDR108E	Oryza	LOC_Os08g08500	LOC_Os08g08500.1|13108.m00882|protein					pf01370	12	213	86.6	extended	11	229	126.1
SDR108E	Oryza	LOC_Os04g53860	LOC_Os04g53860.1|13104.m05560|protein					pf01073	11	133	59.5	extended	8	164	106.1
SDR108E	Oryza	LOC_Os01g45200	LOC_Os01g45200.1|13101.m04634|protein					pf01073	48	313	55.5	extended	45	283	80.7
SDR108E	Oryza	LOC_Os05g50250	LOC_Os05g50250.1|13105.m05390|protein					pf01073	57	326	50.7	extended	54	293	78
SDR108E	Oryza	LOC_Os09g32020	LOC_Os09g32020.1|13109.m03176|protein					pf01370	350	504	45.6	extended	351	498	82.2
SDR108E	Oryza	LOC_Os09g31522	LOC_Os09g31522.1|13109.m03165|protein					pf01370	9	110	42	extended	8	115	72.5
SDR108E	Oryza	LOC_Os07g41080	LOC_Os07g41080.1|13107.m04270|protein	SDR115E	391	646	427
SDR108E	Oryza	LOC_Os10g42620	LOC_Os10g42620.1|13110.m04007|protein					pf01370	15	209	54.6
SDR108E	Oryza	LOC_Os09g09270	LOC_Os09g09270.1|13109.m00792|protein					pf01370	10	91	41.7
SDR108E	Physcomitrella	jgi|Phypa1_1|184659|estExt_gwp_gw1.C_750108	jgi|Phypa1_1|184659|estExt_gwp_gw1.C_750108	SDR108E	7	319	638	pf01370	7	244	97	extended	6	237	182.3
SDR108E	Physcomitrella	jgi|Phypa1_1|111821|e_gw1.2.225.1	jgi|Phypa1_1|111821|e_gw1.2.225.1	SDR108E	3	318	587.4	pf01370	3	242	81.6	extended	2	235	179.4
SDR108E	Physcomitrella	jgi|Phypa1_1|215362|estExt_Genewise1.C_1140128	jgi|Phypa1_1|215362|estExt_Genewise1.C_1140128	SDR108E	9	329	590.7	pf01370	9	252	92.5	extended	8	245	157.8
SDR108E	Physcomitrella	jgi|Phypa1_1|138124|e_gw1.144.123.1	jgi|Phypa1_1|138124|e_gw1.144.123.1	SDR108E	12	332	581.5	pf01370	12	256	86.3	extended	11	250	159.6
SDR108E	Physcomitrella	jgi|Phypa1_1|143208|e_gw1.200.41.1	jgi|Phypa1_1|143208|e_gw1.200.41.1					pf01370	26	263	76.9	extended	34	257	102.8
SDR108E	Physcomitrella	jgi|Phypa1_1|229491|fgenesh2_pg.scaffold_76000011	jgi|Phypa1_1|229491|fgenesh2_pg.scaffold_76000011					pf01370	25	256	70	extended	34	251	102.3
SDR108E	Physcomitrella	jgi|Phypa1_1|122374|e_gw1.39.116.1	jgi|Phypa1_1|122374|e_gw1.39.116.1					pf01370	25	250	67.3	extended	24	245	106.4
SDR108E	Populus	POPTR_0003s17980	POPTR_0003s17980.1	SDR108E	15	326	702.8	pf01370	15	250	107.4	extended	14	243	201
SDR108E	Populus	POPTR_0001s03660	POPTR_0001s03660.1	SDR108E	15	326	677.1	pf01370	15	249	103.7	extended	14	243	198.7
SDR108E	Populus	POPTR_0001s03670	POPTR_0001s03670.1	SDR108E	15	326	677.1	pf01370	15	249	103.7	extended	14	243	198.7
SDR108E	Populus	POPTR_0005s25110	POPTR_0005s25110.1	SDR108E	8	327	794.5	pf01370	8	250	95.6	extended	7	244	180.1
SDR108E	Populus	POPTR_0001s14910	POPTR_0001s14910.1	SDR108E	15	326	704	pf01370	15	250	101.9	extended	14	243	192.8
SDR108E	Populus	POPTR_0001s14890	POPTR_0001s14890.1	SDR108E	15	326	701.6	pf01370	15	250	101.7	extended	14	243	193.4
SDR108E	Populus	POPTR_0001s14970	POPTR_0001s14970.1	SDR108E	15	326	680.2	pf01370	15	249	103.4	extended	14	243	192.6
SDR108E	Populus	POPTR_0009s06270	POPTR_0009s06270.1	SDR108E	8	324	701.8	pf01370	9	249	94	extended	7	242	180.2
SDR108E	Populus	POPTR_0001s26360	POPTR_0001s26360.1	SDR108E	9	325	715.1	pf01370	9	245	86.5	extended	8	243	173.2
SDR108E	Populus	POPTR_0009s06290	POPTR_0009s06290.1	SDR108E	10	325	661.6	pf01370	10	252	86.7	extended	9	245	177.1
SDR108E	Populus	POPTR_0002s03500	POPTR_0002s03500.1	SDR108E	8	327	783.1	pf01370	8	249	80.8	extended	7	244	155.6
SDR108E	Populus	POPTR_0008s11910	POPTR_0008s11910.1	SDR108E	4	320	581.1	pf01370	5	244	98.8	extended	3	239	175.2
SDR108E	Populus	POPTR_0002s00580	POPTR_0002s00580.1	SDR108E	8	320	590.5	pf01370	8	247	95.2	extended	7	241	178.3
SDR108E	Populus	POPTR_0009s06260	POPTR_0009s06260.1	SDR108E	8	326	648.8	pf01370	8	249	89.6	extended	7	244	167
SDR108E	Populus	POPTR_0009s08010	POPTR_0009s08010.1	SDR108E	8	324	623	pf01370	8	198	99.2	extended	7	242	156
SDR108E	Populus	POPTR_0010s13520	POPTR_0010s13520.1	SDR108E	4	320	550.8	pf01370	5	244	99.8	extended	3	239	172.7
SDR108E	Populus	POPTR_0009s05670	POPTR_0009s05670.1	SDR108E	9	325	709.3	pf01370	9	244	80.9	extended	8	243	164.8
SDR108E	Populus	POPTR_0005s27910	POPTR_0005s27910.1	SDR108E	8	321	595.4	pf01370	8	247	89.9	extended	7	241	173.5
SDR108E	Populus	POPTR_0004s03030	POPTR_0004s03030.1	SDR108E	10	336	627.3	pf01370	11	261	84.5	extended	9	254	172.8
SDR108E	Populus	POPTR_0004s23980	POPTR_0004s23980.1	SDR108E	8	276	471.9	pf01370	8	250	98.3	extended	7	243	186.9
SDR108E	Populus	POPTR_0011s03430	POPTR_0011s03430.1	SDR108E	10	336	611.5	pf01370	11	261	86.9	extended	9	254	165.8
SDR108E	Populus	POPTR_0002s14880	POPTR_0002s14880.1	SDR108E	8	327	590.3	pf01370	8	251	88.9	extended	7	245	148.1
SDR108E	Populus	POPTR_0192s00210	POPTR_0192s00210.1	SDR108E	8	327	587.5	pf01370	8	251	87.7	extended	7	245	148.2
SDR108E	Populus	POPTR_0002s14890	POPTR_0002s14890.1	SDR108E	8	329	572	pf01370	8	254	82.2	extended	7	247	159.2
SDR108E	Populus	POPTR_0002s00600	POPTR_0002s00600.1	SDR108E	6	320	549.3	pf01370	6	247	88.9	extended	5	241	152.8
SDR108E	Populus	POPTR_0008s13800	POPTR_0008s13800.1	SDR108E	8	323	569.4	pf01370	8	250	74.9	extended	7	243	157.7
SDR108E	Populus	POPTR_0002s14840	POPTR_0002s14840.1	SDR108E	10	329	545.3	pf01370	10	249	84.3	extended	9	247	140
SDR108E	Populus	POPTR_0006s08750	POPTR_0006s08750.1	SDR108E	8	328	558.2	pf01370	8	253	75.6	extended	7	246	149.9
SDR108E	Populus	POPTR_0192s00240	POPTR_0192s00240.1	SDR108E	8	327	533.3	pf01370	8	247	79.4	extended	7	245	133.1
SDR108E	Populus	POPTR_0192s00220	POPTR_0192s00220.1	SDR108E	8	328	496.2	pf01370	8	251	78.2	extended	7	246	143.5
SDR108E	Populus	POPTR_0002s14860	POPTR_0002s14860.1	SDR108E	8	328	500.5	pf01370	8	251	77.2	extended	7	246	143
SDR108E	Populus	POPTR_0002s14850	POPTR_0002s14850.1	SDR108E	10	333	522.2	pf01370	10	255	77.3	extended	9	248	135.2
SDR108E	Populus	POPTR_0192s00230	POPTR_0192s00230.1	SDR108E	10	333	519.1	pf01370	10	255	77.3	extended	9	248	135.3
SDR108E	Populus	POPTR_0001s44120	POPTR_0001s44120.1	SDR108E	18	306	427.9	pf01370	18	230	62.9	extended	25	225	89.9
SDR108E	Populus	POPTR_0001s14940	POPTR_0001s14940.1					pf01370	28	173	64.4	extended	13	201	104.5
SDR108E	Populus	POPTR_0002s00500	POPTR_0002s00500.1					pf01370	29	218	49.2	extended	31	212	101.4
SDR108E	Populus	POPTR_0017s14130	POPTR_0017s14130.1					pf01073	45	165	52.4	extended	51	274	70.2
SDR108E	Populus	POPTR_0001s34880	POPTR_0001s34880.1					pf01073	58	242	44.4	extended	64	293	76.4
SDR108E	Populus	POPTR_0004s10470	POPTR_0004s10470.1					pf01073	38	158	47.8
SDR108E	Populus	POPTR_0003s09250	POPTR_0003s09250.1					pf01370	14	198	42.7
SDR108E	Populus	POPTR_0018s10950	POPTR_0018s10950.2					pf01370	12	216	42.7
SDR108E	Populus	POPTR_0013s07700	POPTR_0013s07700.2					pf01073	16	175	38
SDR108E	Populus	POPTR_0006s19260	POPTR_0006s19260.1					pf01370	11	216	34.6
SDR108E	Populus	POPTR_0192s00250	POPTR_0192s00250.1					pf01073	6	96	30.2
SDR108E	Populus	POPTR_0002s14870	POPTR_0002s14870.1					pf01073	12	88	30
SDR108E	Populus	POPTR_0009s06280	POPTR_0009s06280.1					pf01370	9	89	26.4
SDR108E	Populus	POPTR_0192s00200	POPTR_0192s00200.1					pf01370	8	97	25.4
SDR108E	Populus	POPTR_0001s02320	POPTR_0001s02320.1					pf01370	3	99	21.9
SDR108E	Populus	POPTR_0001s14990	POPTR_0001s14990.1					pf01370	15	48	20.7
SDR108E	Selaginella	jgi|Selmo1|175949|estExt_Genewise1Plus.C_320337	jgi|Selmo1|175949|estExt_Genewise1Plus.C_320337	SDR108E	8	327	613.8	pf01370	8	250	94.2	extended	7	243	184.9
SDR108E	Selaginella	jgi|Selmo1|271114|estExt_fgenesh1_kg.C_260003	jgi|Selmo1|271114|estExt_fgenesh1_kg.C_260003	SDR108E	14	324	586	pf01370	14	246	95.8	extended	13	242	180.8
SDR108E	Selaginella	jgi|Selmo1|227659|fgenesh1_kg.C_scaffold_7000054	jgi|Selmo1|227659|fgenesh1_kg.C_scaffold_7000054	SDR108E	5	324	500.4	pf01370	5	243	105	extended	4	236	180.7
SDR108E	Selaginella	jgi|Selmo1|80798|e_gw1.3.1386.1	jgi|Selmo1|80798|e_gw1.3.1386.1	SDR108E	4	319	588.2	pf01370	4	246	88.2	extended	3	239	180.1
SDR108E	Selaginella	jgi|Selmo1|227661|fgenesh1_kg.C_scaffold_7000056	jgi|Selmo1|227661|fgenesh1_kg.C_scaffold_7000056	SDR108E	5	323	509.3	pf01370	5	242	94.6	extended	4	235	176.9
SDR108E	Selaginella	jgi|Selmo1|135301|e_gw1.134.23.1	jgi|Selmo1|135301|e_gw1.134.23.1	SDR108E	9	330	556.7	pf01370	9	253	96.7	extended	8	247	152
SDR108E	Selaginella	jgi|Selmo1|134883|e_gw1.130.76.1	jgi|Selmo1|134883|e_gw1.130.76.1	SDR108E	9	328	488.5	pf01370	9	253	93.4	extended	8	246	164
SDR108E	Selaginella	jgi|Selmo1|85242|e_gw1.7.50.1	jgi|Selmo1|85242|e_gw1.7.50.1	SDR108E	9	328	475.2	pf01370	9	253	95.3	extended	8	246	158.7
SDR108E	Selaginella	jgi|Selmo1|92506|e_gw1.13.236.1	jgi|Selmo1|92506|e_gw1.13.236.1	SDR108E	6	321	512.1	pf01370	6	260	87.8	extended	5	252	160
SDR108E	Selaginella	jgi|Selmo1|97205|e_gw1.19.188.1	jgi|Selmo1|97205|e_gw1.19.188.1	SDR108E	6	321	508.2	pf01370	6	260	86.7	extended	5	252	159.3
SDR108E	Selaginella	jgi|Selmo1|172432|estExt_Genewise1Plus.C_180125	jgi|Selmo1|172432|estExt_Genewise1Plus.C_180125	SDR108E	6	340	499.7	pf01370	6	266	90.3	extended	5	258	151
SDR108E	Selaginella	jgi|Selmo1|413044|fgenesh2_pg.C_scaffold_19000266	jgi|Selmo1|413044|fgenesh2_pg.C_scaffold_19000266	SDR108E	7	323	495.2	pf01370	7	247	86.7	extended	6	239	154.7
SDR108E	Selaginella	jgi|Selmo1|74610|e_gw1.0.1335.1	jgi|Selmo1|74610|e_gw1.0.1335.1	SDR108E	13	333	562.9	pf01370	13	254	73.7	extended	12	252	155.3
SDR108E	Selaginella	jgi|Selmo1|97473|e_gw1.19.183.1	jgi|Selmo1|97473|e_gw1.19.183.1	SDR108E	7	322	485	pf01370	7	261	86.1	extended	6	253	148.5
SDR108E	Selaginella	jgi|Selmo1|234633|fgenesh1_pm.C_scaffold_64000018	jgi|Selmo1|234633|fgenesh1_pm.C_scaffold_64000018	SDR108E	4	324	444.9	pf01370	4	239	80.1	extended	3	238	152.4
SDR108E	Selaginella	jgi|Selmo1|402428|fgenesh2_pg.C_scaffold_0000433	jgi|Selmo1|402428|fgenesh2_pg.C_scaffold_0000433					pf01370	7	221	67.4	extended	6	213	139.8
SDR108E	Selaginella	jgi|Selmo1|412487|fgenesh2_pg.C_scaffold_18000063	jgi|Selmo1|412487|fgenesh2_pg.C_scaffold_18000063					pf01370	6	123	49.1	extended	5	135	102.1
SDR108E	Selaginella	jgi|Selmo1|141996|estExt_Genewise1.C_31360	jgi|Selmo1|141996|estExt_Genewise1.C_31360					pf01370	10	194	59.5	extended	9	227	70.2
SDR108E	Selaginella	jgi|Selmo1|39033|gw1.73.190.1	jgi|Selmo1|39033|gw1.73.190.1					pf01073	6	76	27.5
SDR108E	Selaginella	jgi|Selmo1|36792|gw1.19.499.1	jgi|Selmo1|36792|gw1.19.499.1					pf01370	7	151	22.3
SDR108E	Sorghum	jgi|Sorbi1|5050974|Sb02g014910	jgi|Sorbi1|5050974|Sb02g014910	SDR108E	21	332	647.7	pf01370	21	256	106.2	extended	20	249	192
SDR108E	Sorghum	jgi|Sorbi1|5058783|Sb07g021680	jgi|Sorbi1|5058783|Sb07g021680	SDR108E	34	346	680.6	pf01370	34	271	97.5	extended	33	263	194.9
SDR108E	Sorghum	jgi|Sorbi1|5053398|Sb03g028880	jgi|Sorbi1|5053398|Sb03g028880	SDR108E	21	340	731.2	pf01370	21	265	95.9	extended	20	257	176.1
SDR108E	Sorghum	jgi|Sorbi1|5031952|Sb10g024520	jgi|Sorbi1|5031952|Sb10g024520	SDR108E	8	321	631	pf01370	8	248	104.4	extended	7	242	181.7
SDR108E	Sorghum	jgi|Sorbi1|5060104|Sb09g003710	jgi|Sorbi1|5060104|Sb09g003710	SDR108E	16	336	719.6	pf01370	16	260	95.9	extended	15	252	171.7
SDR108E	Sorghum	jgi|Sorbi1|5061948|Sb10g024510	jgi|Sorbi1|5061948|Sb10g024510	SDR108E	8	321	615.3	pf01370	8	249	105	extended	7	242	179.9
SDR108E	Sorghum	jgi|Sorbi1|5061416|Sb10g005700	jgi|Sorbi1|5061416|Sb10g005700	SDR108E	22	335	654.5	pf01370	22	257	94.2	extended	21	251	188.6
SDR108E	Sorghum	jgi|Sorbi1|5036294|Sb03g028890	jgi|Sorbi1|5036294|Sb03g028890	SDR108E	21	344	731.5	pf01370	21	265	92.3	extended	20	257	169.2
SDR108E	Sorghum	jgi|Sorbi1|5058476|Sb07g005070	jgi|Sorbi1|5058476|Sb07g005070	SDR108E	13	326	594.9	pf01370	14	255	104.7	extended	12	247	177.5
SDR108E	Sorghum	jgi|Sorbi1|5061946|Sb10g024470	jgi|Sorbi1|5061946|Sb10g024470	SDR108E	5	320	552.8	pf01370	5	246	102.2	extended	4	238	188.6
SDR108E	Sorghum	jgi|Sorbi1|5055058|Sb04g011550	jgi|Sorbi1|5055058|Sb04g011550	SDR108E	14	329	674.2	pf01370	14	253	88	extended	13	247	179.9
SDR108E	Sorghum	jgi|Sorbi1|5054785|Sb04g005510	jgi|Sorbi1|5054785|Sb04g005510	SDR108E	5	317	555.9	pf01370	5	243	109.9	extended	4	233	171.4
SDR108E	Sorghum	jgi|Sorbi1|5059080|Sb07g027340	jgi|Sorbi1|5059080|Sb07g027340	SDR108E	9	327	585.4	pf01370	9	247	99.9	extended	8	245	173.7
SDR108E	Sorghum	jgi|Sorbi1|5051391|Sb02g028700	jgi|Sorbi1|5051391|Sb02g028700	SDR108E	9	326	578.5	pf01370	9	251	97.9	extended	8	245	175.8
SDR108E	Sorghum	jgi|Sorbi1|5054709|Sb04g004290	jgi|Sorbi1|5054709|Sb04g004290	SDR108E	12	338	699.2	pf01370	12	262	88.1	extended	11	253	162.2
SDR108E	Sorghum	jgi|Sorbi1|5047845|Sb01g003470	jgi|Sorbi1|5047845|Sb01g003470	SDR108E	6	278	494.2	pf01370	6	253	105	extended	5	245	178.5
SDR108E	Sorghum	jgi|Sorbi1|5047846|Sb01g003480	jgi|Sorbi1|5047846|Sb01g003480	SDR108E	12	331	553.4	pf01370	12	257	95.2	extended	11	249	179.9
SDR108E	Sorghum	jgi|Sorbi1|5051387|Sb02g028600	jgi|Sorbi1|5051387|Sb02g028600	SDR108E	9	323	532.2	pf01370	9	247	94.9	extended	8	242	183.5
SDR108E	Sorghum	jgi|Sorbi1|5039209|Sb04g036770	jgi|Sorbi1|5039209|Sb04g036770	SDR108E	12	322	586.1	pf01370	12	241	92.9	extended	11	239	164.9
SDR108E	Sorghum	jgi|Sorbi1|5053946|Sb03g038630	jgi|Sorbi1|5053946|Sb03g038630	SDR108E	12	325	536.5	pf01370	12	252	95.7	extended	11	245	171.5
SDR108E	Sorghum	jgi|Sorbi1|5051386|Sb02g028590	jgi|Sorbi1|5051386|Sb02g028590	SDR108E	17	333	504.4	pf01370	17	257	92.2	extended	16	250	183.5
SDR108E	Sorghum	jgi|Sorbi1|5040513|Sb05g020500	jgi|Sorbi1|5040513|Sb05g020500	SDR108E	13	326	581	pf01370	13	254	88.2	extended	12	247	169.1
SDR108E	Sorghum	jgi|Sorbi1|5039210|Sb04g036780	jgi|Sorbi1|5039210|Sb04g036780	SDR108E	19	329	585.7	pf01370	19	255	92.1	extended	18	246	156.7
SDR108E	Sorghum	jgi|Sorbi1|5052750|Sb03g007400	jgi|Sorbi1|5052750|Sb03g007400	SDR108E	4	326	529	pf01370	5	244	92.9	extended	3	241	161.4
SDR108E	Sorghum	jgi|Sorbi1|5053945|Sb03g038620	jgi|Sorbi1|5053945|Sb03g038620	SDR108E	14	328	505.4	pf01370	14	210	96.8	extended	13	248	159.4
SDR108E	Sorghum	jgi|Sorbi1|5057932|Sb06g029590	jgi|Sorbi1|5057932|Sb06g029590	SDR108E	10	341	587.9	pf01370	11	261	77.5	extended	9	256	154.1
SDR108E	Sorghum	jgi|Sorbi1|5057933|Sb06g029600	jgi|Sorbi1|5057933|Sb06g029600	SDR108E	10	341	571.2	pf01370	11	262	76.7	extended	9	256	158.8
SDR108E	Sorghum	jgi|Sorbi1|5042591|Sb06g029580	jgi|Sorbi1|5042591|Sb06g029580	SDR108E	10	340	555.4	pf01370	11	262	76.8	extended	9	254	152.1
SDR108E	Sorghum	jgi|Sorbi1|5057930|Sb06g029550	jgi|Sorbi1|5057930|Sb06g029550	SDR108E	14	344	557	pf01370	15	268	74.6	extended	13	261	137.8
SDR108E	Sorghum	jgi|Sorbi1|5057931|Sb06g029560	jgi|Sorbi1|5057931|Sb06g029560	SDR108E	12	333	502.1	pf01370	13	261	66.4	extended	11	255	118.5
SDR108E	Sorghum	jgi|Sorbi1|5042590|Sb06g029570	jgi|Sorbi1|5042590|Sb06g029570	SDR108E	11	215	401.3	pf01370	12	201	69.7	extended	10	249	132.1
SDR108E	Sorghum	jgi|Sorbi1|5031949|Sb10g024480	jgi|Sorbi1|5031949|Sb10g024480					pf01370	17	199	77.3	extended	16	236	160.2
SDR108E	Sorghum	jgi|Sorbi1|5057934|Sb06g029610	jgi|Sorbi1|5057934|Sb06g029610	SDR108E	1	298	448.5	pf01370	12	214	41.4	extended	12	212	102.3
SDR108E	Sorghum	jgi|Sorbi1|5051385|Sb02g028580	jgi|Sorbi1|5051385|Sb02g028580					pf01370	7	220	79.9	extended	6	212	144.9
SDR108E	Sorghum	jgi|Sorbi1|5042595|Sb06g029630	jgi|Sorbi1|5042595|Sb06g029630					pf01370	19	262	60.4	extended	17	263	138.3
SDR108E	Sorghum	jgi|Sorbi1|5042593|Sb06g029620	jgi|Sorbi1|5042593|Sb06g029620	SDR108E	1	300	463.9	pf01370	65	222	25.3	extended	1	215	76.3
SDR108E	Sorghum	jgi|Sorbi1|5042588|Sb06g029520	jgi|Sorbi1|5042588|Sb06g029520					pf01370	22	190	55.4	extended	20	190	120.9
SDR108E	Sorghum	jgi|Sorbi1|5036308|Sb03g029100	jgi|Sorbi1|5036308|Sb03g029100					pf01073	68	332	57.6	extended	65	303	82.7
SDR108E	Sorghum	jgi|Sorbi1|5047064|Sb09g029490	jgi|Sorbi1|5047064|Sb09g029490					pf01073	56	306	48	extended	53	291	86.6
SDR108E	Sorghum	jgi|Sorbi1|5035607|Sb03g011580	jgi|Sorbi1|5035607|Sb03g011580					pf01370	39	194	36.1	extended	42	186	75.6
SDR108E	Sorghum	jgi|Sorbi1|5050176|Sb01g046720	jgi|Sorbi1|5050176|Sb01g046720					pf01370	8	236	56.2
SDR108E	Sorghum	jgi|Sorbi1|5036860|Sb03g038640	jgi|Sorbi1|5036860|Sb03g038640					pf01073	17	166	44.1
SDR108E	Sorghum	jgi|Sorbi1|5048999|Sb01g028030	jgi|Sorbi1|5048999|Sb01g028030					pf01370	17	223	43.8
SDR108E	Sorghum	jgi|Sorbi1|5032025|Sb10g025770	jgi|Sorbi1|5032025|Sb10g025770					pf01370	11	102	37.5
SDR108E	Sorghum	jgi|Sorbi1|5031951|Sb10g024500	jgi|Sorbi1|5031951|Sb10g024500					pf01370	149	282	37.2
SDR108E	Sorghum	jgi|Sorbi1|5034070|Sb02g028610	jgi|Sorbi1|5034070|Sb02g028610					pf01370	10	99	37.2
SDR108E	Sorghum	jgi|Sorbi1|5034071|Sb02g028620	jgi|Sorbi1|5034071|Sb02g028620					pf01370	7	93	30.5
SDR108E	Sorghum	jgi|Sorbi1|5062124|Sb10g027560	jgi|Sorbi1|5062124|Sb10g027560					pf01370	478	576	26.9
SDR108E	Sorghum	jgi|Sorbi1|5052877|Sb03g009840	jgi|Sorbi1|5052877|Sb03g009840					pf01370	10	47	22.9
SDR108E	Vitis	GSVIVT01034241001	GSVIVT01034241001	SDR108E	15	326	708.4	pf01370	15	251	99.2	extended	14	243	188.4
SDR108E	Vitis	GSVIVT01009743001	GSVIVT01009743001	SDR108E	602	921	808.5	pf01370	602	844	90.6	extended	601	838	177.3
SDR108E	Vitis	GSVIVT01012378001	GSVIVT01012378001	SDR108E	9	326	689.7	pf01370	9	250	92.9	extended	8	244	176.4
SDR108E	Vitis	GSVIVT01012383001	GSVIVT01012383001	SDR108E	9	326	687.9	pf01370	9	250	92.9	extended	8	244	176.4
SDR108E	Vitis	GSVIVT01025239001	GSVIVT01025239001	SDR108E	6	322	739.3	pf01370	6	245	84.7	extended	5	240	177
SDR108E	Vitis	GSVIVT01025240001	GSVIVT01025240001	SDR108E	63	379	719.8	pf01370	63	304	86.6	extended	62	297	175.6
SDR108E	Vitis	GSVIVT01012306001	GSVIVT01012306001	SDR108E	8	324	716.5	pf01370	8	248	82.3	extended	7	242	180.4
SDR108E	Vitis	GSVIVT01032178001	GSVIVT01032178001	SDR108E	9	326	703.9	pf01370	9	249	84.6	extended	8	244	174.7
SDR108E	Vitis	GSVIVT01012388001	GSVIVT01012388001	SDR108E	10	327	688.5	pf01370	10	244	86.1	extended	9	245	175.4
SDR108E	Vitis	GSVIVT01013434001	GSVIVT01013434001	SDR108E	7	319	624.6	pf01370	7	246	91.7	extended	6	240	179.2
SDR108E	Vitis	GSVIVT01024672001	GSVIVT01024672001	SDR108E	14	330	631.1	pf01370	14	256	96.9	extended	13	248	166.5
SDR108E	Vitis	GSVIVT01009745001	GSVIVT01009745001	SDR108E	36	361	645.4	pf01370	36	279	90.3	extended	35	273	172.9
SDR108E	Vitis	GSVIVT01027237001	GSVIVT01027237001	SDR108E	8	323	714.7	pf01370	8	245	80.3	extended	7	241	170.5
SDR108E	Vitis	GSVIVT01023841001	GSVIVT01023841001	SDR108E	7	322	610.3	pf01370	7	249	92.2	extended	6	242	174.6
SDR108E	Vitis	GSVIVT01023116001	GSVIVT01023116001	SDR108E	13	328	538	pf01370	13	253	99.8	extended	12	246	177
SDR108E	Vitis	GSVIVT01012389001	GSVIVT01012389001	SDR108E	10	326	658.9	pf01370	10	243	84.6	extended	9	244	169.6
SDR108E	Vitis	GSVIVT01006396001	GSVIVT01006396001	SDR108E	12	338	636.9	pf01370	13	263	86.8	extended	11	256	171.2
SDR108E	Vitis	GSVIVT01013432001	GSVIVT01013432001	SDR108E	7	320	595.4	pf01370	7	247	88.9	extended	6	241	177.6
SDR108E	Vitis	GSVIVT01027246001	GSVIVT01027246001	SDR108E	8	323	717.4	pf01370	8	245	76.5	extended	7	241	164.2
SDR108E	Vitis	GSVIVT01027307001	GSVIVT01027307001	SDR108E	8	323	709.5	pf01370	8	241	75.5	extended	7	241	165.1
SDR108E	Vitis	GSVIVT01013433001	GSVIVT01013433001	SDR108E	10	322	597.7	pf01370	10	247	90.5	extended	9	243	166.6
SDR108E	Vitis	GSVIVT01027600001	GSVIVT01027600001	SDR108E	8	329	628	pf01370	8	252	91.4	extended	7	245	155.6
SDR108E	Vitis	GSVIVT01011901001	GSVIVT01011901001	SDR108E	4	320	584.1	pf01370	5	244	90	extended	3	239	169.4
SDR108E	Vitis	GSVIVT01027603001	GSVIVT01027603001	SDR108E	8	327	623.3	pf01370	8	252	96.9	extended	7	245	143.9
SDR108E	Vitis	GSVIVT01027601001	GSVIVT01027601001	SDR108E	8	327	612.1	pf01370	8	251	94.8	extended	7	245	138.8
SDR108E	Vitis	GSVIVT01011313001	GSVIVT01011313001	SDR108E	9	318	646	pf01370	9	248	76.4	extended	8	243	162.6
SDR108E	Vitis	GSVIVT01000822001	GSVIVT01000822001	SDR108E	10	321	576.4	pf01370	10	250	86.1	extended	9	243	159.6
SDR108E	Vitis	GSVIVT01000844001	GSVIVT01000844001	SDR108E	10	322	584.4	pf01370	10	249	82.9	extended	9	243	156.8
SDR108E	Vitis	GSVIVT01000812001	GSVIVT01000812001	SDR108E	7	319	569.7	pf01370	7	247	79.4	extended	6	240	148.4
SDR108E	Vitis	GSVIVT01012392001	GSVIVT01012392001	SDR108E	8	229	487	pf01370	8	197	72.8	extended	7	229	137
SDR108E	Vitis	GSVIVT01027306001	GSVIVT01027306001	SDR108E	91	345	483.8	pf01370	54	268	61.5	extended	52	263	137.1
SDR108E	Vitis	GSVIVT01010696001	GSVIVT01010696001	SDR108E	30	254	476.8	pf01370	31	220	60.6	extended	29	262	129.5
SDR108E	Vitis	GSVIVT01012394001	GSVIVT01012394001	SDR108E	36	209	409.8	pf01370	37	210	59.5	extended	35	209	123.4
SDR108E	Vitis	GSVIVT01014573001	GSVIVT01014573001	SDR108E	1	310	458	pf01370	19	237	61.4	extended	28	228	78.4
SDR108E	Vitis	GSVIVT01027236001	GSVIVT01027236001	SDR108E	15	209	407.1	pf01370	29	181	49.8	extended	12	223	93.7
SDR108E	Vitis	GSVIVT01032175001	GSVIVT01032175001					pf01370	8	130	50.7	extended	7	153	98.8
SDR108E	Vitis	GSVIVT01023840001	GSVIVT01023840001					pf01370	37	178	47.8	extended	35	184	89.9
SDR108E	Vitis	GSVIVT01032458001	GSVIVT01032458001					pf01073	62	293	45.3	extended	68	291	71.3
SDR108E	Vitis	GSVIVT01024349001	GSVIVT01024349001					pf01370	17	191	42.6
SDR108E	Vitis	GSVIVT01036464001	GSVIVT01036464001					pf01073	48	170	39.3
SDR108E	Vitis	GSVIVT01013135001	GSVIVT01013135001					pf01073	7	158	35.5
SDR108E	Vitis	GSVIVT01018927001	GSVIVT01018927001					pf01370	10	130	31.9
SDR108E	Vitis	GSVIVT01027285001	GSVIVT01027285001					pf01073	15	106	29.8
SDR108E	Vitis	GSVIVT01009742001	GSVIVT01009742001					pf01073	40	116	29.3
SDR108E	Vitis	GSVIVT01012385001	GSVIVT01012385001					pf01370	4	82	22.6
SDR108E	Vitis	GSVIVT01023718001	GSVIVT01023718001					pf01073	57	136	21.1
SDR108E	Vitis	GSVIVT01006394001	GSVIVT01006394001					pf01370	15	64	20.8
SDR108E	Vitis	GSVIVT01012305001	GSVIVT01012305001					pf01370	8	85	20.3
SDR108E	Zea	GRMZM2G131836	GRMZM2G131836_P01	SDR108E	22	333	642.7	pf01370	22	257	109.2	extended	21	250	200.8
SDR108E	Zea	GRMZM2G034069	GRMZM2G034069_P01	SDR108E	8	320	634.4	pf01370	8	249	107.2	extended	7	242	184
SDR108E	Zea	GRMZM2G131205	GRMZM2G131205_P01	SDR108E	31	343	670.1	pf01370	31	267	94.9	extended	30	260	191.9
SDR108E	Zea	GRMZM2G013726	GRMZM2G013726_P01	SDR108E	21	340	709.3	pf01370	21	265	95.9	extended	20	257	177.4
SDR108E	Zea	GRMZM2G026930	GRMZM2G026930_P01	SDR108E	13	333	731	pf01370	13	257	88	extended	12	249	180.3
SDR108E	Zea	GRMZM2G057328	GRMZM2G057328_P01	SDR108E	5	318	548.1	pf01370	5	244	110.1	extended	4	234	176.4
SDR108E	Zea	GRMZM2G179981	GRMZM2G179981_P01	SDR108E	16	332	673.1	pf01370	16	255	86.5	extended	15	250	179.3
SDR108E	Zea	GRMZM2G009681	GRMZM2G009681_P01	SDR108E	10	322	582.3	pf01370	10	251	99.4	extended	9	244	178.5
SDR108E	Zea	GRMZM2G033555	GRMZM2G033555_P02	SDR108E	8	320	600.4	pf01370	8	249	100.5	extended	7	242	168.2
SDR108E	Zea	GRMZM2G168893	GRMZM2G168893_P01	SDR108E	9	327	584.6	pf01370	9	246	90.6	extended	8	245	175.6
SDR108E	Zea	GRMZM2G107076	GRMZM2G107076_P02	SDR108E	12	338	541.9	pf01370	12	254	93.3	extended	11	247	180.6
SDR108E	Zea	GRMZM2G004683	GRMZM2G004683_P01	SDR108E	9	328	569.3	pf01370	9	253	93.5	extended	8	247	170.8
SDR108E	Zea	GRMZM2G099420	GRMZM2G099420_P01	SDR108E	13	323	576.3	pf01370	13	247	92.8	extended	12	240	167.6
SDR108E	Zea	GRMZM2G078480	GRMZM2G078480_P01	SDR108E	6	320	534.4	pf01370	6	246	91.6	extended	5	239	175.8
SDR108E	Zea	GRMZM2G016836	GRMZM2G016836_P01	SDR108E	8	323	528.6	pf01370	8	250	97.4	extended	7	242	166
SDR108E	Zea	GRMZM2G050076	GRMZM2G050076_P02	SDR108E	16	332	522	pf01370	17	258	96.7	extended	15	250	167.9
SDR108E	Zea	GRMZM2G110881	GRMZM2G110881_P01	SDR108E	11	331	555.4	pf01370	11	256	92.6	extended	10	248	165
SDR108E	Zea	GRMZM2G017285	GRMZM2G017285_P01	SDR108E	10	320	568.9	pf01370	10	243	86.5	extended	9	237	159.9
SDR108E	Zea	GRMZM2G141350	GRMZM2G141350_P01	SDR108E	12	327	492	pf01370	13	255	99.5	extended	11	247	151.6
SDR108E	Zea	AC234526.1_FGP005	AC234526.1_FGP005	SDR108E	9	338	487.9	pf01370	9	264	85.9	extended	8	257	171.2
SDR108E	Zea	GRMZM2G097841	GRMZM2G097841_P01	SDR108E	11	342	569.3	pf01370	12	266	80.1	extended	10	257	160.1
SDR108E	Zea	GRMZM2G431504	GRMZM2G431504_P01	SDR108E	13	345	515.7	pf01370	14	263	84.6	extended	12	261	153.1
SDR108E	Zea	GRMZM2G146031	GRMZM2G146031_P01	SDR108E	10	320	536.9	pf01370	10	243	80.6	extended	9	237	149.2
SDR108E	Zea	GRMZM2G097854	GRMZM2G097854_P01	SDR108E	13	348	537.4	pf01370	14	266	71.1	extended	12	261	132.3
SDR108E	Zea	AC212827.3_FGP003	AC212827.3_FGP003	SDR108E	17	293	505.3	pf01370	23	222	78.7	extended	36	215	116.6
SDR108E	Zea	GRMZM2G152175	GRMZM2G152175_P01	SDR108E	28	364	436.9	pf01370	28	288	77.9	extended	27	281	123.6
SDR108E	Zea	GRMZM2G108570	GRMZM2G108570_P01					pf01370	7	147	74.1	extended	6	145	110.9
SDR108E	Zea	GRMZM2G166833	GRMZM2G166833_P01					pf01073	18	143	56.8	extended	15	140	100.5
SDR108E	Zea	GRMZM2G029547	GRMZM2G029547_P01					pf01073	60	324	60.9	extended	57	295	86.5
SDR108E	Zea	GRMZM2G428924	GRMZM2G428924_P01					pf01370	67	216	53.2	extended	65	209	88.4
SDR108E	Zea	GRMZM2G367768	GRMZM2G367768_P01					pf01370	126	275	52.6	extended	124	268	88.4
SDR108E	Zea	GRMZM2G179685	GRMZM2G179685_P01					pf01073	53	317	54.7	extended	50	289	82.2
SDR108E	Zea	GRMZM2G001991	GRMZM2G001991_P01					pf01073	32	302	47.1	extended	29	268	83.1
SDR108E	Zea	GRMZM2G001401	GRMZM2G001401_P01					pf01370	6	150	42.2	extended	1	144	77.6
SDR108E	Zea	GRMZM2G068917	GRMZM2G068917_P01					pf01370	19	210	37.3
SDR108E	Zea	AC234526.1_FGP002	AC234526.1_FGP002					pf01370	17	100	37.2
SDR108E	Zea	GRMZM2G300634	GRMZM2G300634_P01					pf01370	115	204	33.3
SDR108E	Zea	GRMZM2G410865	GRMZM2G410865_P01					pf01370	6	72	32.2
SDR108E	Zea	GRMZM2G468439	GRMZM2G468439_P01					pf01370	13	93	30.8
SDR108E	Zea	GRMZM2G468405	GRMZM2G468405_P01					pf01370	22	115	29.8
SDR108E	Zea	AC192459.3_FGP002	AC192459.3_FGP002					pf01073	53	151	28.8
SDR108E	Zea	GRMZM2G328360	GRMZM2G328360_P01					pf01370	38	133	24.7
SDR108E	Zea	GRMZM2G007053	GRMZM2G007053_P01					pf01370	45	149	24.4
SDR108E	Zea	GRMZM2G180836	GRMZM2G180836_P01					pf01073	3	34	22.8
SDR108E	Zea	GRMZM2G166837	GRMZM2G166837_P01					pf01370	5	78	20.6
SDR110C	Arabidopsis	AT3G51680	AT3G51680.1	SDR110C	31	294	583	pf00106	35	207	103.9	classical	35	297	222
SDR110C	Arabidopsis	AT3G26770	AT3G26770.1	SDR110C	40	292	563.5	pf00106	44	210	104.4	classical	44	295	220.8
SDR110C	Arabidopsis	AT3G26760	AT3G26760.1	SDR110C	35	289	553.5	pf00106	39	205	107.9	classical	39	292	208.6
SDR110C	Arabidopsis	AT2G47130	AT2G47130.1	SDR110C	5	251	523	pf00106	9	170	108	classical	9	254	198
SDR110C	Arabidopsis	AT4G03140	AT4G03140.1	SDR110C	77	328	567.7	pf00106	81	246	94.4	classical	81	331	208.9
SDR110C	Arabidopsis	AT3G29260	AT3G29260.1	SDR110C	5	251	506.4	pf00106	9	170	108.9	classical	9	254	194.3
SDR110C	Arabidopsis	AT3G29250	AT3G29250.2	SDR110C	5	252	522.9	pf00106	9	171	103.5	classical	9	255	199.4
SDR110C	Arabidopsis	AT1G52340	AT1G52340.1	SDR110C	17	274	521	pf00106	21	191	93.9	classical	21	277	213.8
SDR110C	Arabidopsis	AT3G42960	AT3G42960.1	SDR110C	7	260	477.6	pf00106	11	173	91.2	classical	11	263	222.4
SDR110C	Arabidopsis	AT2G47120	AT2G47120.1	SDR110C	5	250	484	pf00106	9	170	99.7	classical	9	253	192.7
SDR110C	Arabidopsis	AT2G47140	AT2G47140.1	SDR110C	5	252	530.7	pf00106	9	170	87.3	classical	9	255	174.6
SDR110C	Arabidopsis	AT2G47150	AT2G47150.1					pf00106	4	41	20.9
SDR110C	Glycine	Glyma19g38370	Glyma19g38370.1|PAC:16314194	SDR110C	11	258	582.7	pf00106	15	180	110.8	classical	15	261	243.7
SDR110C	Glycine	Glyma03g26590	Glyma03g26590.1|PAC:16252413	SDR110C	13	255	589.3	pf00106	17	180	109.7	classical	17	258	234.4
SDR110C	Glycine	Glyma15g27630	Glyma15g27630.1|PAC:16299864	SDR110C	13	255	576.3	pf00106	17	180	108.2	classical	17	258	234.4
SDR110C	Glycine	Glyma12g09800	Glyma12g09800.1|PAC:16287013	SDR110C	13	255	576.4	pf00106	17	181	109.1	classical	17	258	227.8
SDR110C	Glycine	Glyma03g05070	Glyma03g05070.1|PAC:16251156	SDR110C	30	302	592.7	pf00106	34	200	111.7	classical	34	305	218.5
SDR110C	Glycine	Glyma03g36670	Glyma03g36670.1|PAC:16253568	SDR110C	35	286	565.3	pf00106	39	204	107.1	classical	39	289	231.2
SDR110C	Glycine	Glyma19g38380	Glyma19g38380.1|PAC:16314195	SDR110C	1	245	506.2	pf00106	4	169	114.7	classical	4	246	231.9
SDR110C	Glycine	Glyma19g38390	Glyma19g38390.1|PAC:16314196	SDR110C	12	260	536.9	pf00106	16	182	108.1	classical	16	263	235.2
SDR110C	Glycine	Glyma12g09780	Glyma12g09780.1|PAC:16287011	SDR110C	13	255	585.7	pf00106	17	180	101.9	classical	17	258	229.7
SDR110C	Glycine	Glyma03g35760	Glyma03g35760.1|PAC:16253456	SDR110C	4	253	544.5	pf00106	8	175	111.5	classical	8	256	222.2
SDR110C	Glycine	Glyma09g41620	Glyma09g41620.1|PAC:16278005	SDR110C	29	294	578.1	pf00106	33	199	109.5	classical	33	297	204.7
SDR110C	Glycine	Glyma18g44060	Glyma18g44060.1|PAC:16310391	SDR110C	65	327	578.2	pf00106	69	235	107.8	classical	69	330	205.1
SDR110C	Glycine	Glyma11g18570	Glyma11g18570.1|PAC:16284246	SDR110C	13	255	554.9	pf00106	17	180	103.7	classical	17	258	218
SDR110C	Glycine	Glyma04g00460	Glyma04g00460.1|PAC:16254342	SDR110C	18	267	511.2	pf00106	22	190	108.9	classical	22	270	215.5
SDR110C	Glycine	Glyma19g38400	Glyma19g38400.1|PAC:16314197	SDR110C	1	255	515.8	pf00106	4	177	105.2	classical	4	255	213.6
SDR110C	Glycine	Glyma19g40770	Glyma19g40770.1|PAC:16314477	SDR110C	7	255	519.2	pf00106	11	176	97.9	classical	11	258	224.8
SDR110C	Glycine	Glyma03g38160	Glyma03g38160.1|PAC:16253736	SDR110C	5	252	530.4	pf00106	9	174	97.4	classical	9	255	221
SDR110C	Glycine	Glyma11g21180	Glyma11g21180.1|PAC:16284539	SDR110C	15	269	535.4	pf00106	19	186	101.9	classical	19	272	207.8
SDR110C	Glycine	Glyma16g05400	Glyma16g05400.2|PAC:16301572	SDR110C	34	286	568	pf00106	38	204	97.6	classical	38	289	192.1
SDR110C	Glycine	Glyma04g34350	Glyma04g34350.1|PAC:16256730	SDR110C	15	265	508.4	pf00106	19	187	103.6	classical	19	268	196.5
SDR110C	Glycine	Glyma11g21160	Glyma11g21160.1|PAC:16284537	SDR110C	15	269	529.2	pf00106	19	186	94.5	classical	19	272	205
SDR110C	Glycine	Glyma12g09810	Glyma12g09810.1|PAC:16287014	SDR110C	15	259	538.8	pf00106	19	184	86.7	classical	19	262	194.5
SDR110C	Glycine	Glyma03g38150	Glyma03g38150.1|PAC:16253735	SDR110C	1	245	480.3	pf00106	2	167	92.1	classical	2	248	198.5
SDR110C	Glycine	Glyma18g51360	Glyma18g51360.1|PAC:16311129	SDR110C	1	253	460.1	pf00106	4	169	84.5	classical	4	256	193
SDR110C	Glycine	Glyma06g20220	Glyma06g20220.1|PAC:16263591	SDR110C	2	252	472.3	pf00106	6	174	91.5	classical	6	255	166
SDR110C	Glycine	Glyma04g00470	Glyma04g00470.1|PAC:16254343					pf00106	18	91	47.9	classical	18	84	57.4
SDR110C	Glycine	Glyma19g39320	Glyma19g39320.1|PAC:16314301									classical	42	214	92.8
SDR110C	Oryza	LOC_Os07g46840	LOC_Os07g46840.1|13107.m04961|protein	SDR110C	34	288	554.6	pf00106	38	204	111.5	classical	38	291	229.8
SDR110C	Oryza	LOC_Os03g61740	LOC_Os03g61740.1|13103.m06801|protein	SDR110C	18	265	528	pf00106	22	187	108.4	classical	22	268	241.1
SDR110C	Oryza	LOC_Os03g18740	LOC_Os03g18740.1|13103.m02244|protein	SDR110C	51	324	583.2	pf00106	55	222	104.4	classical	55	327	229.3
SDR110C	Oryza	LOC_Os04g10010	LOC_Os04g10010.1|13104.m00894|protein	SDR110C	14	262	558.9	pf00106	18	183	107.4	classical	18	265	230.2
SDR110C	Oryza	LOC_Os07g49120	LOC_Os07g49120.1|13107.m05276|protein	SDR110C	42	310	585	pf00106	46	214	102.7	classical	46	313	229.4
SDR110C	Oryza	LOC_Os04g10000	LOC_Os04g10000.1|13104.m00893|protein	SDR110C	13	262	566.4	pf00106	17	182	102.8	classical	17	265	232.4
SDR110C	Oryza	LOC_Os04g33240	LOC_Os04g33240.1|13104.m03206|protein	SDR110C	15	263	540.6	pf00106	19	186	104.4	classical	19	263	230.9
SDR110C	Oryza	LOC_Os07g46930	LOC_Os07g46930.1|13107.m04973|protein	SDR110C	35	287	579.9	pf00106	39	204	100.5	classical	39	290	219.8
SDR110C	Oryza	LOC_Os07g46830	LOC_Os07g46830.1|13107.m04960|protein	SDR110C	29	283	571.8	pf00106	33	199	101.7	classical	33	286	218.5
SDR110C	Oryza	LOC_Os11g32030	LOC_Os11g32030.1|13111.m03113|protein	SDR110C	37	291	531.8	pf00106	41	209	107.8	classical	41	294	213.7
SDR110C	Oryza	LOC_Os07g46920	LOC_Os07g46920.1|13107.m04972|protein	SDR110C	35	287	579.8	pf00106	39	204	102.7	classical	39	290	209.1
SDR110C	Oryza	LOC_Os03g59610	LOC_Os03g59610.1|13103.m06541|protein	SDR110C	15	269	549.6	pf00106	19	185	100.5	classical	19	272	219.2
SDR110C	Oryza	LOC_Os07g46846	LOC_Os07g46846.1|13107.m04962|protein	SDR110C	38	289	528.5	pf00106	42	205	102.9	classical	42	292	219.7
SDR110C	Oryza	LOC_Os07g46852	LOC_Os07g46852.1|13107.m04964|protein	SDR110C	8	259	531.6	pf00106	12	175	98.9	classical	12	262	224.2
SDR110C	Oryza	LOC_Os07g46950	LOC_Os07g46950.2|13107.m04975|protein	SDR110C	39	294	532.1	pf00106	43	206	91.8	classical	43	297	228.4
SDR110C	Oryza	LOC_Os07g46980	LOC_Os07g46980.1|13107.m04981|protein	SDR110C	42	296	565.3	pf00106	46	213	93.3	classical	46	299	214.2
SDR110C	Oryza	LOC_Os07g40250	LOC_Os07g40250.1|13107.m04182|protein	SDR110C	35	288	559.2	pf00106	39	205	90.6	classical	39	291	212.1
SDR110C	Oryza	LOC_Os07g46970	LOC_Os07g46970.1|13107.m04980|protein	SDR110C	49	303	552.1	pf00106	53	220	89.9	classical	53	306	213.1
SDR110C	Oryza	LOC_Os07g46870	LOC_Os07g46870.1|13107.m04967|protein	SDR110C	39	295	496.6	pf00106	43	206	96.5	classical	43	298	213.5
SDR110C	Oryza	LOC_Os07g46910	LOC_Os07g46910.1|13107.m04971|protein	SDR110C	30	284	534.9	pf00106	34	200	94.6	classical	34	287	200
SDR110C	Oryza	LOC_Os07g46940	LOC_Os07g46940.1|13107.m04974|protein	SDR110C	39	293	540.1	pf00106	43	210	90.9	classical	43	296	204.1
SDR110C	Oryza	LOC_Os12g16010	LOC_Os12g16010.1|13112.m01685|protein	SDR110C	39	293	495	pf00106	43	207	89.8	classical	43	296	212.2
SDR110C	Oryza	LOC_Os07g46860	LOC_Os07g46860.1|13107.m04966|protein	SDR110C	23	275	474.6	pf00106	27	191	86.2	classical	27	278	208.9
SDR110C	Oryza	LOC_Os07g46900	LOC_Os07g46900.1|13107.m04970|protein					pf00106	857	942	50.8	classical	857	945	88.9
SDR110C	Physcomitrella	jgi|Phypa1_1|202254|estExt_Genewise1.C_80171	jgi|Phypa1_1|202254|estExt_Genewise1.C_80171	SDR110C	56	307	491.9	pf00106	60	224	106.2	classical	60	310	202
SDR110C	Physcomitrella	jgi|Phypa1_1|125575|e_gw1.55.172.1	jgi|Phypa1_1|125575|e_gw1.55.172.1	SDR110C	1	252	473.6	pf00106	5	169	105.7	classical	5	255	203
SDR110C	Populus	POPTR_0004s21040	POPTR_0004s21040.1	SDR110C	13	257	559.4	pf00106	17	182	116.4	classical	17	260	239.1
SDR110C	Populus	POPTR_0004s21020	POPTR_0004s21020.1	SDR110C	13	257	593.3	pf00106	17	182	110	classical	17	260	238
SDR110C	Populus	POPTR_0006s22350	POPTR_0006s22350.1	SDR110C	1	247	574.1	pf00106	4	169	106.5	classical	4	250	241.7
SDR110C	Populus	POPTR_0006s10660	POPTR_0006s10660.1	SDR110C	32	296	599.5	pf00106	37	202	108.7	classical	36	299	225.3
SDR110C	Populus	POPTR_0016s07490	POPTR_0016s07490.1	SDR110C	13	261	588.3	pf00106	17	183	106.2	classical	17	264	229.1
SDR110C	Populus	POPTR_0016s13680	POPTR_0016s13680.1	SDR110C	32	296	592.9	pf00106	37	202	110	classical	36	299	218.2
SDR110C	Populus	POPTR_0014s13030	POPTR_0014s13030.1	SDR110C	33	284	583.9	pf00106	37	202	105.3	classical	37	287	214.5
SDR110C	Populus	POPTR_0019s14650	POPTR_0019s14650.1	SDR110C	1	268	591	pf00106	4	170	99.8	classical	4	271	217.7
SDR110C	Populus	POPTR_0006s22290	POPTR_0006s22290.1	SDR110C	13	262	544.3	pf00106	17	184	106.4	classical	17	265	216.7
SDR110C	Populus	POPTR_0001s06170	POPTR_0001s06170.1	SDR110C	15	269	554.2	pf00106	19	186	96.9	classical	19	272	224.7
SDR110C	Populus	POPTR_0006s22270	POPTR_0006s22270.1	SDR110C	1	248	521.1	pf00106	4	170	103.4	classical	4	251	213.6
SDR110C	Populus	POPTR_0016s07480	POPTR_0016s07480.1	SDR110C	13	261	542.4	pf00106	17	182	100.4	classical	17	264	212
SDR110C	Populus	POPTR_0016s07470	POPTR_0016s07470.1	SDR110C	13	263	526.3	pf00106	17	185	100.6	classical	17	266	215
SDR110C	Populus	POPTR_0006s22320	POPTR_0006s22320.1	SDR110C	13	261	546.3	pf00106	17	183	102	classical	17	264	204.1
SDR110C	Populus	POPTR_0006s22330	POPTR_0006s22330.1	SDR110C	12	258	510.6	pf00106	16	181	95.8	classical	16	261	223.8
SDR110C	Populus	POPTR_0006s22310	POPTR_0006s22310.1	SDR110C	13	260	521	pf00106	17	181	92.3	classical	17	263	219.3
SDR110C	Populus	POPTR_0015s07660	POPTR_0015s07660.1	SDR110C	13	262	523.4	pf00106	17	184	101.3	classical	17	265	197.4
SDR110C	Populus	POPTR_0015s07670	POPTR_0015s07670.1	SDR110C	6	254	501.2	pf00106	10	175	91.7	classical	10	257	209.5
SDR110C	Populus	POPTR_0014s11070	POPTR_0014s11070.1	SDR110C	1	247	524.9	pf00106	4	169	93.1	classical	4	250	197
SDR110C	Populus	POPTR_0012s10750	POPTR_0012s10750.1	SDR110C	10	258	457.3	pf00106	14	178	92.1	classical	14	261	216.1
SDR110C	Populus	POPTR_0012s10740	POPTR_0012s10740.1	SDR110C	10	258	448.2	pf00106	14	178	93.4	classical	14	261	215.2
SDR110C	Populus	POPTR_0008s14120	POPTR_0008s14120.1	SDR110C	2	251	478.1	pf00106	3	166	93.2	classical	3	254	203.9
SDR110C	Populus	POPTR_0015s11620	POPTR_0015s11620.1	SDR110C	10	258	455.2	pf00106	14	178	87.2	classical	14	261	210.6
SDR110C	Populus	POPTR_0005s10820	POPTR_0005s10820.1	SDR110C	13	189	422.5	pf00106	17	182	105.1	classical	17	189	166.5
SDR110C	Populus	POPTR_0002s23790	POPTR_0002s23790.1	SDR110C	2	218	448	pf00106	9	136	75.7	classical	9	221	151.4
SDR110C	Populus	POPTR_0010s11020	POPTR_0010s11020.1					pf00106	3	32	23	classical	3	221	157.4
SDR110C	Populus	POPTR_0014s14280	POPTR_0014s14280.1					pf00106	2	90	43.5	classical	3	175	107.9
SDR110C	Populus	POPTR_0004s21030	POPTR_0004s21030.1					pf00106	13	79	39.1	classical	13	76	49.6
SDR110C	Selaginella	jgi|Selmo1|229892|fgenesh1_pm.C_scaffold_0000077	jgi|Selmo1|229892|fgenesh1_pm.C_scaffold_0000077	SDR110C	2	246	446.8	pf00106	6	171	96.8	classical	6	249	219.3
SDR110C	Selaginella	jgi|Selmo1|88869|e_gw1.9.536.1	jgi|Selmo1|88869|e_gw1.9.536.1	SDR110C	1	255	455.1	pf00106	5	170	88	classical	5	258	203.1
SDR110C	Selaginella	jgi|Selmo1|139060|e_gw1.566.6.1	jgi|Selmo1|139060|e_gw1.566.6.1	SDR110C	1	258	409.1	pf00106	5	175	102.9	classical	5	261	184.6
SDR110C	Selaginella	jgi|Selmo1|79955|e_gw1.3.780.1	jgi|Selmo1|79955|e_gw1.3.780.1	SDR110C	16	271	413.3	pf00106	19	189	82.1	classical	19	274	207.3
SDR110C	Selaginella	jgi|Selmo1|93705|e_gw1.14.253.1	jgi|Selmo1|93705|e_gw1.14.253.1	SDR110C	9	268	456.7	pf00106	14	186	86.1	classical	13	271	188.6
SDR110C	Selaginella	jgi|Selmo1|415138|fgenesh2_pg.C_scaffold_26000068	jgi|Selmo1|415138|fgenesh2_pg.C_scaffold_26000068					pf00106	29	198	101.9	classical	28	284	184.4
SDR110C	Sorghum	jgi|Sorbi1|5049605|Sb01g038050	jgi|Sorbi1|5049605|Sb01g038050	SDR110C	52	324	582.3	pf00106	56	225	100	classical	56	327	229.4
SDR110C	Sorghum	jgi|Sorbi1|5047873|Sb01g003880	jgi|Sorbi1|5047873|Sb01g003880	SDR110C	15	270	531.4	pf00106	19	187	108.8	classical	19	273	218.1
SDR110C	Sorghum	jgi|Sorbi1|5057150|Sb06g015240	jgi|Sorbi1|5057150|Sb06g015240	SDR110C	15	264	533	pf00106	19	187	104.1	classical	19	267	224.6
SDR110C	Sorghum	jgi|Sorbi1|5058707|Sb07g020000	jgi|Sorbi1|5058707|Sb07g020000	SDR110C	36	295	543	pf00106	40	210	105.5	classical	40	298	216.7
SDR110C	Sorghum	jgi|Sorbi1|5057050|Sb06g009610	jgi|Sorbi1|5057050|Sb06g009610	SDR110C	15	264	519.6	pf00106	19	186	98.8	classical	19	267	231.3
SDR110C	Sorghum	jgi|Sorbi1|5047793|Sb01g002510	jgi|Sorbi1|5047793|Sb01g002510	SDR110C	5	255	507.5	pf00106	9	177	104.5	classical	9	258	220
SDR110C	Sorghum	jgi|Sorbi1|5052202|Sb02g042115	jgi|Sorbi1|5052202|Sb02g042115	SDR110C	111	362	547.9	pf00106	115	279	99.1	classical	115	365	218.8
SDR110C	Sorghum	jgi|Sorbi1|5034810|Sb02g042120	jgi|Sorbi1|5034810|Sb02g042120	SDR110C	45	310	549.5	pf00106	49	227	100.8	classical	49	313	214.2
SDR110C	Sorghum	jgi|Sorbi1|5034812|Sb02g042140	jgi|Sorbi1|5034812|Sb02g042140	SDR110C	32	287	558.4	pf00106	36	204	92.9	classical	36	290	222.7
SDR110C	Sorghum	jgi|Sorbi1|5052203|Sb02g042150	jgi|Sorbi1|5052203|Sb02g042150	SDR110C	34	288	557.4	pf00106	38	204	93.3	classical	38	291	206.2
SDR110C	Sorghum	jgi|Sorbi1|5034811|Sb02g042130	jgi|Sorbi1|5034811|Sb02g042130	SDR110C	39	280	487.6	pf00106	43	210	104	classical	43	280	189.2
SDR110C	Sorghum	jgi|Sorbi1|5051952|Sb02g038140	jgi|Sorbi1|5051952|Sb02g038140	SDR110C	36	289	535.4	pf00106	40	206	87.2	classical	40	292	200.6
SDR110C	Sorghum	jgi|Sorbi1|5040402|Sb05g019130	jgi|Sorbi1|5040402|Sb05g019130	SDR110C	39	303	496.9	pf00106	43	220	97.1	classical	43	306	191.4
SDR110C	Sorghum	jgi|Sorbi1|5048846|Sb01g021640	jgi|Sorbi1|5048846|Sb01g021640	SDR110C	36	279	500.1	pf00106	40	196	91	classical	40	282	201.2
SDR110C	Vitis	GSVIVT01036069001	GSVIVT01036069001	SDR110C	606	851	586.8	pf00106	610	776	103.5	classical	610	854	241.6
SDR110C	Vitis	GSVIVT01030245001	GSVIVT01030245001	SDR110C	29	272	587.1	pf00106	33	199	108.5	classical	33	275	227
SDR110C	Vitis	GSVIVT01036070001	GSVIVT01036070001	SDR110C	48	293	560.7	pf00106	52	217	100.6	classical	52	296	212.1
SDR110C	Vitis	GSVIVT01032999001	GSVIVT01032999001	SDR110C	33	285	581.5	pf00106	37	199	96.1	classical	37	288	201.7
SDR110C	Vitis	GSVIVT01008068001	GSVIVT01008068001	SDR110C	2	238	490.8	pf00106	6	174	102.7	classical	6	238	173.2
SDR110C	Vitis	GSVIVT01033911001	GSVIVT01033911001	SDR110C	6	194	433.3	pf00106	10	175	94.7	classical	10	234	199.3
SDR110C	Vitis	GSVIVT01033918001	GSVIVT01033918001					pf00106	67	233	111.8	classical	67	238	147.5
SDR110C	Vitis	GSVIVT01033919001	GSVIVT01033919001					pf00106	14	180	108.7	classical	14	187	152.4
SDR110C	Vitis	GSVIVT01033915001	GSVIVT01033915001					pf00106	14	180	109.5	classical	14	187	149.7
SDR110C	Vitis	GSVIVT01033912001	GSVIVT01033912001					pf00106	17	96	46.1	classical	17	241	189.1
SDR110C	Vitis	GSVIVT01008067001	GSVIVT01008067001					pf00106	14	119	66.5	classical	14	212	149.5
SDR110C	Vitis	GSVIVT01033916001	GSVIVT01033916001					pf00106	14	100	56.5	classical	14	209	151.5
SDR110C	Vitis	GSVIVT01024621001	GSVIVT01024621001					pf00106	4	44	25.2	classical	1	119	93.5
SDR110C	Vitis	GSVIVT01028200001	GSVIVT01028200001									classical	193	351	137.8
SDR110C	Vitis	GSVIVT01008069001	GSVIVT01008069001					pf00106	7	83	22.2	classical	15	103	56.1
SDR110C	Zea	GRMZM2G455809	GRMZM2G455809_P01	SDR110C	52	327	591.3	pf00106	56	224	101.6	classical	56	330	227.7
SDR110C	Zea	GRMZM2G332976	GRMZM2G332976_P01	SDR110C	16	271	527.7	pf00106	20	188	108.4	classical	20	274	224.3
SDR110C	Zea	GRMZM2G156739	GRMZM2G156739_P01	SDR110C	5	249	521.1	pf00106	9	171	107.3	classical	9	252	225.7
SDR110C	Zea	GRMZM2G069523	GRMZM2G069523_P01	SDR110C	14	263	519	pf00106	18	185	99.7	classical	18	266	228
SDR110C	Zea	GRMZM2G076981	GRMZM2G076981_P01	SDR110C	38	291	510.7	pf00106	42	208	89.5	classical	42	294	202.4
SDR110C	Zea	GRMZM2G047800	GRMZM2G047800_P01	SDR110C	39	306	475.1	pf00106	43	223	94.7	classical	43	309	179.6
SDR110C	Zea	GRMZM2G066840	GRMZM2G066840_P01					pf00106	30	203	78.3	classical	30	284	153.2
SDR110C	Zea	GRMZM2G308463	GRMZM2G308463_P01					pf00106	91	264	77.6	classical	91	345	153.2
SDR110C	Zea	GRMZM2G389019	GRMZM2G389019_P01					pf00106	6	101	49.8	classical	6	181	136.9
SDR110C	Zea	GRMZM2G025885	GRMZM2G025885_P01					pf00106	4	90	46.3	classical	4	176	121.6
SDR110C	Zea	GRMZM2G308351	GRMZM2G308351_P01					pf00106	5	51	30	classical	6	152	100.1
SDR110C	Zea	GRMZM2G335530	GRMZM2G335530_P01					pf00106	10	67	25.9
SDR114C	Arabidopsis	AT3G61220	AT3G61220.1	SDR114C	7	296	691	pf00106	9	171	73.3	classical	7	297	168.3
SDR114C	Arabidopsis	AT2G24190	AT2G24190.1	SDR114C	7	296	643.6	pf00106	9	171	75	classical	7	256	164.7
SDR114C	Arabidopsis	AT5G61830	AT5G61830.1	SDR114C	37	316	608.8	pf00106	38	179	77.1	classical	37	317	155.7
SDR114C	Arabidopsis	AT3G59710	AT3G59710.1	SDR114C	29	298	525.8	pf00106	30	170	79	classical	29	286	150
SDR114C	Arabidopsis	AT1G01800	AT1G01800.1	SDR114C	5	295	644.3	pf00106	6	171	63.2	classical	5	278	136.4
SDR114C	Arabidopsis	AT5G51030	AT5G51030.1	SDR114C	38	314	614.5	pf00106	39	179	67	classical	38	309	137
SDR114C	Chlamydomonas	Au9.Cre17.g731350	Au9.Cre17.g731350					pf00106	14	152	79.4	classical	13	278	138.6
SDR114C	Glycine	Glyma09g39850	Glyma09g39850.1|PAC:16277803	SDR114C	7	286	636.9	pf00106	9	163	77.7	classical	7	273	148
SDR114C	Glycine	Glyma07g08070	Glyma07g08070.1|PAC:16266605	SDR114C	9	289	615	pf00106	11	165	78.2	classical	9	250	151
SDR114C	Glycine	Glyma09g39820	Glyma09g39820.1|PAC:16277799	SDR114C	4	291	638.8	pf00106	6	167	66.9	classical	4	274	163.8
SDR114C	Glycine	Glyma07g08050	Glyma07g08050.1|PAC:16266603	SDR114C	7	296	628	pf00106	8	170	68.8	classical	7	283	153.1
SDR114C	Glycine	Glyma09g20260	Glyma09g20260.1|PAC:16275912	SDR114C	37	313	571.3	pf00106	38	177	82.2	classical	37	304	142.2
SDR114C	Glycine	Glyma07g08040	Glyma07g08040.1|PAC:16266602	SDR114C	7	298	618.5	pf00106	9	173	71	classical	7	281	148.7
SDR114C	Glycine	Glyma04g37980	Glyma04g37980.1|PAC:16257112	SDR114C	37	314	585.4	pf00106	38	178	78.2	classical	37	292	142.2
SDR114C	Glycine	Glyma18g46380	Glyma18g46380.1|PAC:16310624	SDR114C	1	287	648.5	pf00106	2	161	69.6	classical	2	270	140.6
SDR114C	Glycine	Glyma06g17080	Glyma06g17080.1|PAC:16263241	SDR114C	37	314	581.9	pf00106	38	178	80.9	classical	37	296	133.6
SDR114C	Glycine	Glyma07g08090	Glyma07g08090.1|PAC:16266607	SDR114C	7	299	617.2	pf00106	9	97	64.8	classical	7	282	150.2
SDR114C	Glycine	Glyma07g08100	Glyma07g08100.1|PAC:16266608	SDR114C	7	299	620.6	pf00106	9	97	62.9	classical	7	297	152
SDR114C	Glycine	Glyma08g00970	Glyma08g00970.1|PAC:16269512	SDR114C	37	314	581	pf00106	38	178	75.3	classical	37	309	138.4
SDR114C	Glycine	Glyma03g01630	Glyma03g01630.1|PAC:16250792	SDR114C	7	299	605.4	pf00106	9	173	66.5	classical	7	286	142
SDR114C	Glycine	Glyma03g01640	Glyma03g01640.1|PAC:16250793	SDR114C	7	293	597.1	pf00106	9	169	67	classical	7	267	142.3
SDR114C	Glycine	Glyma05g33360	Glyma05g33360.1|PAC:16260528	SDR114C	37	314	574.4	pf00106	38	178	73.5	classical	37	309	134
SDR114C	Glycine	Glyma19g10800	Glyma19g10800.1|PAC:16312350	SDR114C	6	282	539.8	pf00106	7	146	75.9	classical	6	273	135.3
SDR114C	Glycine	Glyma03g01670	Glyma03g01670.1|PAC:16250796	SDR114C	7	291	587.7	pf00106	9	167	69.1	classical	7	252	131
SDR114C	Glycine	Glyma02g15630	Glyma02g15630.1|PAC:16248188	SDR114C	13	287	449.8	pf00106	14	155	72.3	classical	13	288	141.9
SDR114C	Glycine	Glyma07g32800	Glyma07g32800.1|PAC:16268536	SDR114C	19	293	453.9	pf00106	20	160	69.8	classical	19	294	145.2
SDR114C	Glycine	Glyma18g46350	Glyma18g46350.1|PAC:16310621	SDR114C	63	259	423.6	pf00106	2	135	38.7	classical	63	242	54.4
SDR114C	Glycine	Glyma09g39840	Glyma09g39840.1|PAC:16277802					pf00106	2	131	38.3
SDR114C	Oryza	LOC_Os01g70430	LOC_Os01g70430.1|13101.m07654|protein	SDR114C	48	330	580.2	pf00106	49	192	84.1	classical	48	310	163.8
SDR114C	Oryza	LOC_Os04g44980	LOC_Os04g44980.1|13104.m04501|protein	SDR114C	12	308	671.4	pf00106	13	101	73	classical	12	293	151.4
SDR114C	Oryza	LOC_Os04g44920	LOC_Os04g44920.1|13104.m04494|protein	SDR114C	40	336	670	pf00106	41	133	70.8	classical	40	337	151.9
SDR114C	Oryza	LOC_Os02g42810	LOC_Os02g42810.1|13102.m04748|protein	SDR114C	14	314	647.3	pf00106	15	103	73.8	classical	14	314	145.5
SDR114C	Oryza	LOC_Os02g39490	LOC_Os02g39490.1|13102.m04368|protein	SDR114C	21	295	501.5	pf00106	22	162	90.2	classical	21	283	149
SDR114C	Oryza	LOC_Os04g44950	LOC_Os04g44950.1|13104.m04498|protein	SDR114C	12	305	653.8	pf00106	13	108	63.5	classical	12	282	144
SDR114C	Oryza	LOC_Os04g44924	LOC_Os04g44924.1|13104.m04495|protein	SDR114C	12	307	634	pf00106	13	109	59.5	classical	12	284	142.5
SDR114C	Oryza	LOC_Os04g45000	LOC_Os04g45000.3|13104.m04504|protein	SDR114C	14	306	662.1	pf00106	15	103	61	classical	14	283	129.1
SDR114C	Oryza	LOC_Os02g42790	LOC_Os02g42790.1|13102.m04746|protein	SDR114C	27	324	623.8	pf00106	28	124	63.1	classical	27	308	117.1
SDR114C	Oryza	LOC_Os07g48640	LOC_Os07g48640.2|13107.m05213|protein	SDR114C	23	318	609.4	pf00106	25	113	54.6	classical	23	301	117.7
SDR114C	Oryza	LOC_Os04g41875	LOC_Os04g41875.1|13104.m04117|protein					pf00106	21	111	62.5	classical	20	101	70.5
SDR114C	Physcomitrella	jgi|Phypa1_1|131272|e_gw1.88.79.1	jgi|Phypa1_1|131272|e_gw1.88.79.1					pf00106	8	144	81.8	classical	7	284	134
SDR114C	Physcomitrella	jgi|Phypa1_1|128001|e_gw1.68.118.1	jgi|Phypa1_1|128001|e_gw1.68.118.1					pf00106	10	150	72.9	classical	9	283	134.9
SDR114C	Physcomitrella	jgi|Phypa1_1|76962|fgenesh1_pg.scaffold_61000163	jgi|Phypa1_1|76962|fgenesh1_pg.scaffold_61000163					pf00106	170	262	64.1	classical	169	268	76.2
SDR114C	Populus	POPTR_0002s15840	POPTR_0002s15840.1	SDR114C	7	296	683.3	pf00106	9	171	75.9	classical	7	279	154.7
SDR114C	Populus	POPTR_0012s11200	POPTR_0012s11200.1	SDR114C	37	313	563.9	pf00106	38	177	87.1	classical	37	308	149.1
SDR114C	Populus	POPTR_0015s11980	POPTR_0015s11980.1	SDR114C	37	313	563.1	pf00106	38	177	87.2	classical	37	308	144.7
SDR114C	Populus	POPTR_0013s13140	POPTR_0013s13140.1	SDR114C	30	298	484.9	pf00106	31	168	77.9	classical	30	282	157.6
SDR114C	Populus	POPTR_1018s00210	POPTR_1018s00210.1	SDR114C	9	302	589.6	pf00106	10	101	68	classical	9	284	146
SDR114C	Populus	POPTR_0675s00200	POPTR_0675s00200.1	SDR114C	9	302	592.9	pf00106	10	104	66.7	classical	9	284	147.2
SDR114C	Populus	POPTR_0002s15770	POPTR_0002s15770.1	SDR114C	12	306	646.3	pf00106	14	110	56.4	classical	12	290	144.3
SDR114C	Populus	POPTR_0009s15990	POPTR_0009s15990.1	SDR114C	53	347	601	pf00106	54	142	60.5	classical	53	332	142.7
SDR114C	Populus	POPTR_0004s24370	POPTR_0004s24370.1	SDR114C	9	302	591	pf00106	10	104	65	classical	9	275	136
SDR114C	Populus	POPTR_0002s15820	POPTR_0002s15820.1	SDR114C	12	306	640.1	pf00106	14	105	55.7	classical	12	290	136.7
SDR114C	Populus	POPTR_0002s15800	POPTR_0002s15800.1	SDR114C	12	305	637.4	pf00106	14	110	55.7	classical	12	290	136.3
SDR114C	Populus	POPTR_0014s07590	POPTR_0014s07590.1	SDR114C	12	302	622.2	pf00106	13	178	62	classical	12	286	124.7
SDR114C	Populus	POPTR_0014s07580	POPTR_0014s07580.1	SDR114C	10	299	609.5	pf00106	12	101	58.5	classical	10	284	133.8
SDR114C	Populus	POPTR_1018s00200	POPTR_1018s00200.1					pf00106	19	112	67.6	classical	18	107	83.2
SDR114C	Populus	POPTR_0004s05900	POPTR_0004s05900.1					pf00106	49	135	67.7	classical	48	136	81.9
SDR114C	Populus	POPTR_0002s15810	POPTR_0002s15810.1									classical	3	199	41.9
SDR114C	Selaginella	jgi|Selmo1|270248|estExt_fgenesh1_kg.C_00112	jgi|Selmo1|270248|estExt_fgenesh1_kg.C_00112					pf00106	7	143	85.2	classical	7	277	170.9
SDR114C	Selaginella	jgi|Selmo1|83967|e_gw1.6.353.1	jgi|Selmo1|83967|e_gw1.6.353.1					pf00106	8	152	79.8	classical	7	257	132.6
SDR114C	Selaginella	jgi|Selmo1|78745|e_gw1.2.406.1	jgi|Selmo1|78745|e_gw1.2.406.1					pf00106	8	153	78.3	classical	7	283	121.4
SDR114C	Selaginella	jgi|Selmo1|107407|e_gw1.35.584.1	jgi|Selmo1|107407|e_gw1.35.584.1					pf00106	9	154	72.8	classical	8	247	127
SDR114C	Selaginella	jgi|Selmo1|111807|e_gw1.43.107.1	jgi|Selmo1|111807|e_gw1.43.107.1					pf00106	8	143	78	classical	7	272	116.1
SDR114C	Selaginella	jgi|Selmo1|138880|e_gw1.415.6.1	jgi|Selmo1|138880|e_gw1.415.6.1					pf00106	8	144	78	classical	7	283	114.6
SDR114C	Selaginella	jgi|Selmo1|419963|fgenesh2_pg.C_scaffold_44000186	jgi|Selmo1|419963|fgenesh2_pg.C_scaffold_44000186					pf00106	12	159	74.8	classical	11	290	118.9
SDR114C	Selaginella	jgi|Selmo1|78232|e_gw1.2.1473.1	jgi|Selmo1|78232|e_gw1.2.1473.1					pf00106	2	146	78.3	classical	1	154	94
SDR114C	Selaginella	jgi|Selmo1|173170|estExt_Genewise1Plus.C_210038	jgi|Selmo1|173170|estExt_Genewise1Plus.C_210038					pf00106	11	146	67.7	classical	10	295	111.3
SDR114C	Selaginella	jgi|Selmo1|143767|estExt_Genewise1.C_70140	jgi|Selmo1|143767|estExt_Genewise1.C_70140					pf00106	11	150	62	classical	10	283	97.4
SDR114C	Selaginella	jgi|Selmo1|404603|fgenesh2_pg.C_scaffold_2000591	jgi|Selmo1|404603|fgenesh2_pg.C_scaffold_2000591					pf00106	12	118	35.9	classical	11	81	40.3
SDR114C	Sorghum	jgi|Sorbi1|5057447|Sb06g021390	jgi|Sorbi1|5057447|Sb06g021390	SDR114C	16	287	533.5	pf00106	17	156	87.4	classical	16	288	164
SDR114C	Sorghum	jgi|Sorbi1|5038611|Sb04g025500	jgi|Sorbi1|5038611|Sb04g025500	SDR114C	35	307	492.4	pf00106	36	178	90	classical	35	297	160.6
SDR114C	Sorghum	jgi|Sorbi1|5055911|Sb04g033710	jgi|Sorbi1|5055911|Sb04g033710	SDR114C	12	303	626.4	pf00106	13	106	69.5	classical	12	304	157
SDR114C	Sorghum	jgi|Sorbi1|5055915|Sb04g033750	jgi|Sorbi1|5055915|Sb04g033750	SDR114C	12	307	632.3	pf00106	13	115	69.4	classical	12	268	150.3
SDR114C	Sorghum	jgi|Sorbi1|5057578|Sb06g023540	jgi|Sorbi1|5057578|Sb06g023540	SDR114C	12	310	657.5	pf00106	13	98	70.8	classical	12	310	140.3
SDR114C	Sorghum	jgi|Sorbi1|5055912|Sb04g033720	jgi|Sorbi1|5055912|Sb04g033720	SDR114C	11	302	633.2	pf00106	12	178	69.6	classical	11	303	148.5
SDR114C	Sorghum	jgi|Sorbi1|5057579|Sb06g023560	jgi|Sorbi1|5057579|Sb06g023560	SDR114C	12	310	659.2	pf00106	13	123	68.3	classical	12	291	142.7
SDR114C	Sorghum	jgi|Sorbi1|5047876|Sb01g003960	jgi|Sorbi1|5047876|Sb01g003960	SDR114C	13	313	626.6	pf00106	14	103	69	classical	13	297	142.1
SDR114C	Sorghum	jgi|Sorbi1|5057581|Sb06g023580	jgi|Sorbi1|5057581|Sb06g023580	SDR114C	8	298	631.4	pf00106	9	172	70.6	classical	8	275	134.7
SDR114C	Sorghum	jgi|Sorbi1|5055914|Sb04g033740	jgi|Sorbi1|5055914|Sb04g033740	SDR114C	13	308	593.9	pf00106	14	105	67.3	classical	13	309	143.8
SDR114C	Sorghum	jgi|Sorbi1|5057580|Sb06g023570	jgi|Sorbi1|5057580|Sb06g023570	SDR114C	14	309	637.5	pf00106	15	104	64.7	classical	14	310	136.2
SDR114C	Sorghum	jgi|Sorbi1|5055913|Sb04g033730	jgi|Sorbi1|5055913|Sb04g033730	SDR114C	12	307	601.3	pf00106	13	181	69.7	classical	12	308	134.5
SDR114C	Sorghum	jgi|Sorbi1|5042246|Sb06g023590	jgi|Sorbi1|5042246|Sb06g023590	SDR114C	52	348	581.8	pf00106	53	167	72.8	classical	52	309	132.8
SDR114C	Sorghum	jgi|Sorbi1|5037163|Sb03g044750	jgi|Sorbi1|5037163|Sb03g044750	SDR114C	42	324	525.8	pf00106	43	185	73.3	classical	42	304	144.2
SDR114C	Sorghum	jgi|Sorbi1|5039052|Sb04g033780	jgi|Sorbi1|5039052|Sb04g033780	SDR114C	4	296	504.7	pf00106	5	94	72.8	classical	4	257	138.6
SDR114C	Sorghum	jgi|Sorbi1|5052279|Sb02g043370	jgi|Sorbi1|5052279|Sb02g043370	SDR114C	35	330	570.1	pf00106	37	160	58.5	classical	35	304	122.1
SDR114C	Sorghum	jgi|Sorbi1|5056575|Sb05g016850	jgi|Sorbi1|5056575|Sb05g016850	SDR114C	13	310	550.8	pf00106	14	103	66.9	classical	13	179	94.3
SDR114C	Sorghum	jgi|Sorbi1|5042245|Sb06g023550	jgi|Sorbi1|5042245|Sb06g023550	SDR114C	55	242	409.4	pf00106	8	115	26.9	classical	79	243	40.3
SDR114C	Sorghum	jgi|Sorbi1|5045855|Sb09g003320	jgi|Sorbi1|5045855|Sb09g003320									classical	24	151	49.1
SDR114C	Sorghum	jgi|Sorbi1|5055910|Sb04g033705	jgi|Sorbi1|5055910|Sb04g033705									classical	21	191	48.6
SDR114C	Vitis	GSVIVT01026830001	GSVIVT01026830001	SDR114C	7	297	709.2	pf00106	9	174	72.1	classical	7	282	156.5
SDR114C	Vitis	GSVIVT01026832001	GSVIVT01026832001	SDR114C	7	297	701.4	pf00106	9	174	71.8	classical	7	282	152
SDR114C	Vitis	GSVIVT01026833001	GSVIVT01026833001	SDR114C	12	302	705	pf00106	13	177	67.9	classical	12	263	150.9
SDR114C	Vitis	GSVIVT01005683001	GSVIVT01005683001	SDR114C	37	313	615.8	pf00106	38	176	79.4	classical	37	308	147.7
SDR114C	Vitis	GSVIVT01026826001	GSVIVT01026826001	SDR114C	7	298	717.9	pf00106	8	96	65.4	classical	7	283	138.8
SDR114C	Vitis	GSVIVT01038177001	GSVIVT01038177001	SDR114C	20	299	558	pf00106	21	160	82.8	classical	20	285	147.5
SDR114C	Vitis	GSVIVT01031472001	GSVIVT01031472001	SDR114C	12	304	675.1	pf00106	13	101	64.4	classical	12	289	146.8
SDR114C	Vitis	GSVIVT01026829001	GSVIVT01026829001	SDR114C	7	298	692.7	pf00106	9	96	69.1	classical	7	283	129.5
SDR114C	Vitis	GSVIVT01037467001	GSVIVT01037467001	SDR114C	84	378	662.8	pf00106	85	173	68.3	classical	84	363	134.5
SDR114C	Vitis	GSVIVT01031474001	GSVIVT01031474001	SDR114C	74	366	617.2	pf00106	76	163	63.9	classical	74	327	135.6
SDR114C	Vitis	GSVIVT01031477001	GSVIVT01031477001	SDR114C	341	637	674.3					classical	341	622	141.8
SDR114C	Vitis	GSVIVT01026835001	GSVIVT01026835001	SDR114C	2	257	543	pf00106	5	133	33.9	classical	19	242	80.5
SDR114C	Vitis	GSVIVT01026837001	GSVIVT01026837001									classical	205	336	45.7
SDR114C	Zea	GRMZM2G168953	GRMZM2G168953_P01	SDR114C	17	312	641.6	pf00106	18	115	76.2	classical	17	312	163.5
SDR114C	Zea	GRMZM2G135277	GRMZM2G135277_P01	SDR114C	20	291	525.2	pf00106	21	160	88.6	classical	20	292	167.4
SDR114C	Zea	GRMZM2G070279	GRMZM2G070279_P01	SDR114C	20	289	531.6	pf00106	21	163	85.6	classical	20	290	165.7
SDR114C	Zea	GRMZM2G148355	GRMZM2G148355_P01	SDR114C	12	304	625.7	pf00106	13	111	68.9	classical	12	305	160.4
SDR114C	Zea	GRMZM2G170017	GRMZM2G170017_P01	SDR114C	13	313	638.5	pf00106	14	104	66.5	classical	13	274	145
SDR114C	Zea	GRMZM2G374313	GRMZM2G374313_P01	SDR114C	39	313	475.8	pf00106	40	184	86.1	classical	39	295	150.3
SDR114C	Zea	GRMZM2G468855	GRMZM2G468855_P02	SDR114C	12	306	623.4	pf00106	13	180	65.2	classical	12	291	144.5
SDR114C	Zea	GRMZM2G354909	GRMZM2G354909_P02	SDR114C	103	402	637.1	pf00106	104	204	65.2	classical	103	383	130.3
SDR114C	Zea	GRMZM2G339367	GRMZM2G339367_P01	SDR114C	5	270	504.7	pf00106	6	97	74.5	classical	5	269	146.2
SDR114C	Zea	GRMZM2G053977	GRMZM2G053977_P01	SDR114C	22	319	667	pf00106	23	111	55.5	classical	22	303	136.7
SDR114C	Zea	AC210013.4_FGP006	AC210013.4_FGP006	SDR114C	15	349	617.4	pf00106	16	109	62.7	classical	15	320	136.1
SDR114C	Zea	GRMZM2G168976	GRMZM2G168976_P01	SDR114C	12	310	617.3	pf00106	13	98	64.6	classical	12	311	130.4
SDR114C	Zea	GRMZM2G458659	GRMZM2G458659_P01	SDR114C	12	218	448.7	pf00106	13	111	67.6	classical	12	176	128.3
SDR114C	Zea	GRMZM2G003563	GRMZM2G003563_P01	SDR114C	38	334	563.2	pf00106	40	146	54.7	classical	38	308	118.9
SDR114C	Zea	GRMZM2G169005	GRMZM2G169005_P02					pf00106	15	106	79.5	classical	14	193	105.9
SDR114C	Zea	GRMZM2G143669	GRMZM2G143669_P04					pf00106	13	92	57.4	classical	12	92	82
SDR114C	Zea	GRMZM2G453311	GRMZM2G453311_P01					pf00106	12	94	57.5	classical	11	93	67.3
SDR115E	Glycine	Glyma03g41740	Glyma03g41740.1|PAC:16254175	SDR115E	8	343	668.6	pf01370	10	266	75.7	extended	9	264	127.5
SDR115E	Glycine	Glyma19g44360	Glyma19g44360.1|PAC:16314902	SDR115E	9	340	694.3	pf01370	11	268	70.2	extended	10	261	91.6
SDR115E	Glycine	Glyma19g44370	Glyma19g44370.3|PAC:16314905	SDR115E	6	341	652.6	pf01370	8	264	67.3	extended	7	262	106.7
SDR115E	Oryza	LOC_Os06g44180	LOC_Os06g44180.1|13106.m04640|protein	SDR115E	13	349	821	pf01370	15	274	67.5	extended	14	272	123
SDR115E	Oryza	LOC_Os07g40974	LOC_Os07g40974.1|13107.m04262|protein	SDR115E	2	338	841.9	pf01370	4	263	57.8	extended	3	259	130.6
SDR115E	Oryza	LOC_Os06g44170	LOC_Os06g44170.1|13106.m04639|protein	SDR115E	15	353	880.7	pf01370	17	277	56.5	extended	16	275	120.5
SDR115E	Oryza	LOC_Os07g40690	LOC_Os07g40690.1|13107.m04230|protein	SDR115E	4	341	853.9	pf01370	6	266	60.6	extended	5	262	117
SDR115E	Oryza	LOC_Os07g40986	LOC_Os07g40986.1|13107.m04263|protein	SDR115E	2	335	885.8	pf01370	4	260	46.7	extended	3	256	107.7
SDR115E	Oryza	LOC_Os07g41070	LOC_Os07g41070.1|13107.m04269|protein	SDR115E	7	340	826.6	pf01370	7	261	50.6	extended	6	260	106.3
SDR115E	Oryza	LOC_Os07g41060	LOC_Os07g41060.1|13107.m04268|protein	SDR115E	7	169	445.1	pf01370	9	137	41	extended	8	163	74.7
SDR115E	Populus	POPTR_0001s10460	POPTR_0001s10460.1	SDR115E	6	338	685.8	pf01370	8	265	74.2	extended	7	260	124.9
SDR115E	Populus	POPTR_0003s13820	POPTR_0003s13820.1	SDR115E	49	381	671.6	pf01370	51	308	66	extended	50	303	127.6
SDR115E	Sorghum	jgi|Sorbi1|5043893|Sb07g023130	jgi|Sorbi1|5043893|Sb07g023130	SDR115E	9	345	824	pf01370	11	269	70.1	extended	10	267	122.4
SDR115E	Sorghum	jgi|Sorbi1|5051982|Sb02g038520	jgi|Sorbi1|5051982|Sb02g038520	SDR115E	8	344	806.5	pf01370	10	271	61.2	extended	9	265	119.7
SDR115E	Sorghum	jgi|Sorbi1|5034615|Sb02g038530	jgi|Sorbi1|5034615|Sb02g038530	SDR115E	6	341	825.7	pf01370	8	264	55.3	extended	7	262	118.8
SDR115E	Sorghum	jgi|Sorbi1|5062019|Sb10g025740	jgi|Sorbi1|5062019|Sb10g025740	SDR115E	8	304	721.3	pf01370	10	272	64.2	extended	9	270	115
SDR115E	Vitis	GSVIVT01027067001	GSVIVT01027067001	SDR115E	49	381	798.8	pf01370	51	307	82.4	extended	50	301	124.1
SDR115E	Vitis	GSVIVT01027066001	GSVIVT01027066001	SDR115E	17	348	793.2	pf01370	19	274	79.2	extended	18	269	130.8
SDR115E	Vitis	GSVIVT01019510001	GSVIVT01019510001	SDR115E	22	356	810.3	pf01370	24	281	76.1	extended	23	276	121.4
SDR115E	Vitis	GSVIVT01027068001	GSVIVT01027068001	SDR115E	31	251	489.8	pf01370	28	235	45.5
SDR115E	Zea	AC206031.3_FGP005	AC206031.3_FGP005	SDR115E	9	347	848	pf01370	11	270	66.3	extended	10	269	120.7
SDR115E	Zea	GRMZM2G086773	GRMZM2G086773_P01	SDR115E	8	301	725.5	pf01370	10	273	69.1	extended	9	267	115.3
SDR115E	Zea	GRMZM2G131243	GRMZM2G131243_P02	SDR115E	5	351	830.9	pf01370	7	275	51.6	extended	6	272	112.5
SDR115E	Zea	GRMZM2G146623	GRMZM2G146623_P02	SDR115E	5	182	477.7	pf01370	7	177	44	extended	6	183	98
SDR117E	Arabidopsis	AT3G11980	AT3G11980.1	SDR117E	128	439	759.4	pf01370	134	287	23.5	extended	132	444	99.4
SDR117E	Arabidopsis	AT4G33790	AT4G33790.1	SDR117E	14	323	741.2	pf01370	19	175	30.1	extended	18	318	87.9
SDR117E	Arabidopsis	AT3G44550	AT3G44550.1	SDR117E	9	320	760.7	pf01370	14	169	26.4	extended	13	325	87
SDR117E	Arabidopsis	AT3G44560	AT3G44560.1	SDR117E	9	320	765.5	pf01370	14	169	26.3	extended	13	325	82.4
SDR117E	Arabidopsis	AT5G22500	AT5G22500.1	SDR117E	9	317	776.8	pf01370	14	173	20.7	extended	13	322	82.6
SDR117E	Arabidopsis	AT3G44540	AT3G44540.1	SDR117E	9	319	786.3					extended	13	324	80.8
SDR117E	Arabidopsis	AT3G56700	AT3G56700.1	SDR117E	81	361	611.2
SDR117E	Arabidopsis	AT5G22420	AT5G22420.1	SDR117E	56	246	482.6
SDR117E	Glycine	Glyma12g30850	Glyma12g30850.1|PAC:16288453	SDR117E	10	319	711.9	pf01370	15	169	29.8	extended	14	324	90.2
SDR117E	Glycine	Glyma13g39450	Glyma13g39450.1|PAC:16293168	SDR117E	10	319	705.4	pf01370	15	172	28.9	extended	14	318	86
SDR117E	Glycine	Glyma11g19150	Glyma11g19150.1|PAC:16284311	SDR117E	10	321	735.5	pf01370	15	175	24.1	extended	14	326	82.6
SDR117E	Glycine	Glyma02g26670	Glyma02g26670.1|PAC:16248623	SDR117E	77	391	738.2	pf01370	83	236	26	extended	81	396	78.5
SDR117E	Glycine	Glyma12g09270	Glyma12g09270.1|PAC:16286952	SDR117E	10	321	730.3	pf01370	15	175	22.3	extended	14	326	80.5
SDR117E	Glycine	Glyma11g19170	Glyma11g19170.1|PAC:16284313	SDR117E	10	319	691.4					extended	14	318	72.7
SDR117E	Glycine	Glyma12g30870	Glyma12g30870.1|PAC:16288455	SDR117E	10	319	696.3					extended	14	324	71.4
SDR117E	Glycine	Glyma11g19190	Glyma11g19190.1|PAC:16284315	SDR117E	10	296	578.2	pf01370	15	210	24.8
SDR117E	Glycine	Glyma08g25140	Glyma08g25140.1|PAC:16272410	SDR117E	2	292	549.9
SDR117E	Glycine	Glyma11g19160	Glyma11g19160.1|PAC:16284312	SDR117E	1	258	541.5
SDR117E	Oryza	LOC_Os08g20200	LOC_Os08g20200.1|13108.m02106|protein	SDR117E	14	323	788.4	pf01370	19	173	35.8	extended	18	328	91.5
SDR117E	Oryza	LOC_Os03g07140	LOC_Os03g07140.1|13103.m00793|protein	SDR117E	89	404	739.4	pf01370	95	246	20.4	extended	93	403	102.4
SDR117E	Oryza	LOC_Os04g28620	LOC_Os04g28620.1|13104.m02712|protein	SDR117E	10	319	694.4	pf01370	15	269	30.8	extended	14	324	94.1
SDR117E	Oryza	LOC_Os09g39410	LOC_Os09g39410.1|13109.m03949|protein	SDR117E	14	328	762.9	pf01370	19	172	26	extended	18	333	83.1
SDR117E	Oryza	LOC_Os07g30600	LOC_Os07g30600.1|13107.m03083|protein	SDR117E	10	302	714.8	pf01370	15	305	30.9	extended	14	307	80.8
SDR117E	Oryza	LOC_Os08g44360	LOC_Os08g44360.1|13108.m04811|protein	SDR117E	16	333	738.4	pf01370	21	180	32.6
SDR117E	Oryza	LOC_Os04g28520	LOC_Os04g28520.1|13104.m02702|protein	SDR117E	10	225	455.9	pf01370	15	172	28
SDR117E	Physcomitrella	jgi|Phypa1_1|120173|e_gw1.31.229.1	jgi|Phypa1_1|120173|e_gw1.31.229.1	SDR117E	8	330	696.6	pf01370	14	166	23.8	extended	12	335	86.5
SDR117E	Physcomitrella	jgi|Phypa1_1|11916|gw1.136.27.1	jgi|Phypa1_1|11916|gw1.136.27.1	SDR117E	8	330	677.5	pf01370	14	280	21.6	extended	12	335	83.6
SDR117E	Populus	POPTR_0019s10390	POPTR_0019s10390.1	SDR117E	10	320	676.5	pf01370	15	270	31.4	extended	14	325	111.8
SDR117E	Populus	POPTR_0004s19580	POPTR_0004s19580.1	SDR117E	10	320	751.6	pf01370	15	170	22.2	extended	14	319	93.4
SDR117E	Populus	POPTR_0004s19600	POPTR_0004s19600.1	SDR117E	10	319	717.1	pf01370	15	269	24	extended	14	324	98.8
SDR117E	Populus	POPTR_0009s14740	POPTR_0009s14740.1	SDR117E	10	319	728.1	pf01370	15	171	24	extended	14	324	93.1
SDR117E	Populus	POPTR_0009s14720	POPTR_0009s14720.1	SDR117E	10	320	747.3	pf01370	15	170	20.7	extended	14	319	91.7
SDR117E	Populus	POPTR_0016s06210	POPTR_0016s06210.1	SDR117E	119	434	754.8	pf01370	125	280	22.1	extended	123	439	78.1
SDR117E	Populus	POPTR_0490s00210	POPTR_0490s00210.1	SDR117E	10	280	625.4	pf01370	15	171	25.1	extended	14	265	77.8
SDR117E	Populus	POPTR_0016s03140	POPTR_0016s03140.1	SDR117E	18	330	550.7	pf01370	24	178	33.4	extended	22	335	77.1
SDR117E	Populus	POPTR_0006s21100	POPTR_0006s21100.1	SDR117E	120	417	670.2	pf01370	126	281	22.6
SDR117E	Selaginella	jgi|Selmo1|80322|e_gw1.3.1066.1	jgi|Selmo1|80322|e_gw1.3.1066.1	SDR117E	12	328	610.5	pf01370	17	277	38.6	extended	16	327	100.4
SDR117E	Selaginella	jgi|Selmo1|270198|estExt_fgenesh1_kg.C_00051	jgi|Selmo1|270198|estExt_fgenesh1_kg.C_00051	SDR117E	83	379	558.9	pf01370	88	329	41.1	extended	87	378	104.8
SDR117E	Sorghum	jgi|Sorbi1|5039718|Sb05g005330	jgi|Sorbi1|5039718|Sb05g005330	SDR117E	15	323	759.3	pf01370	20	176	34.9	extended	19	328	90.2
SDR117E	Sorghum	jgi|Sorbi1|5056431|Sb05g005340	jgi|Sorbi1|5056431|Sb05g005340	SDR117E	15	323	765.6	pf01370	20	174	34.2	extended	19	328	88.9
SDR117E	Sorghum	jgi|Sorbi1|5044800|Sb08g006870	jgi|Sorbi1|5044800|Sb08g006870	SDR117E	14	323	744.6	pf01370	19	176	33.8	extended	18	328	90.8
SDR117E	Sorghum	jgi|Sorbi1|5058923|Sb07g024290	jgi|Sorbi1|5058923|Sb07g024290	SDR117E	17	332	729	pf01370	22	177	31.4	extended	21	331	88.7
SDR117E	Sorghum	jgi|Sorbi1|5050134|Sb01g046030	jgi|Sorbi1|5050134|Sb01g046030	SDR117E	88	408	737.3	pf01370	94	245	20.3	extended	92	407	96.5
SDR117E	Sorghum	jgi|Sorbi1|5058919|Sb07g024240	jgi|Sorbi1|5058919|Sb07g024240	SDR117E	15	345	715.5	pf01370	20	171	27.4	extended	19	350	78.5
SDR117E	Sorghum	jgi|Sorbi1|5050927|Sb02g011920	jgi|Sorbi1|5050927|Sb02g011920	SDR117E	16	327	715.5	pf01073	22	175	25.5	extended	20	332	80.2
SDR117E	Sorghum	jgi|Sorbi1|5058918|Sb07g024230	jgi|Sorbi1|5058918|Sb07g024230	SDR117E	14	337	681	pf01370	19	174	25.3	extended	18	336	86.7
SDR117E	Sorghum	jgi|Sorbi1|5043960|Sb07g024280	jgi|Sorbi1|5043960|Sb07g024280	SDR117E	50	315	568.5	pf01073	20	155	34.7	extended	18	320	89.7
SDR117E	Sorghum	jgi|Sorbi1|5038203|Sb04g018431	jgi|Sorbi1|5038203|Sb04g018431	SDR117E	85	366	602	pf01370	91	243	25.5	extended	89	351	81.1
SDR117E	Sorghum	jgi|Sorbi1|5034005|Sb02g027540	jgi|Sorbi1|5034005|Sb02g027540	SDR117E	10	319	483.4	pf01370	15	169	30.2	extended	14	324	80.8
SDR117E	Sorghum	jgi|Sorbi1|5054755|Sb04g005090	jgi|Sorbi1|5054755|Sb04g005090	SDR117E	13	233	403.1	pf01370	18	168	22
SDR117E	Vitis	GSVIVT01036171001	GSVIVT01036171001	SDR117E	10	319	801.5	pf01370	15	169	27.1	extended	14	318	87.6
SDR117E	Vitis	GSVIVT01033433001	GSVIVT01033433001	SDR117E	150	464	779.2	pf01370	156	308	26.6	extended	154	469	78.6
SDR117E	Vitis	GSVIVT01036173001	GSVIVT01036173001	SDR117E	10	319	786.8	pf01370	15	169	20.1	extended	14	324	76.4
SDR117E	Vitis	GSVIVT01013561001	GSVIVT01013561001	SDR117E	9	286	612.6	pf01370	15	168	31.6	extended	13	289	82.4
SDR117E	Vitis	GSVIVT01013560001	GSVIVT01013560001	SDR117E	94	371	600.5	pf01370	100	260	28.9	extended	98	435	87
SDR117E	Zea	GRMZM2G120938	GRMZM2G120938_P02	SDR117E	15	324	769.7	pf01370	20	175	35.1	extended	19	329	99.4
SDR117E	Zea	GRMZM2G036217	GRMZM2G036217_P01	SDR117E	12	324	742.5	pf01370	17	168	29.9	extended	16	323	86.8
SDR117E	Zea	GRMZM2G120987	GRMZM2G120987_P03	SDR117E	92	409	719.5	pf01370	98	249	23.6	extended	96	408	101.4
SDR117E	Zea	GRMZM2G319345	GRMZM2G319345_P01	SDR117E	15	339	638.5	pf01370	20	182	36.1	extended	19	338	90
SDR117E	Zea	GRMZM2G480516	GRMZM2G480516_P01	SDR117E	11	320	702.8	pf01073	17	171	25.2	extended	15	325	80.5
SDR119C	Arabidopsis	AT5G50600	AT5G50600.1	SDR119C	1	349	818.4	pf00106	48	214	110.6	classical	48	234	180.7
SDR119C	Arabidopsis	AT5G50700	AT5G50700.1	SDR119C	1	349	818.4	pf00106	48	214	110.6	classical	48	234	180.7
SDR119C	Arabidopsis	AT3G47360	AT3G47360.1	SDR119C	1	309	701.8	pf00106	48	214	99	classical	48	234	171.6
SDR119C	Arabidopsis	AT3G47350	AT3G47350.1	SDR119C	1	308	645.4	pf00106	47	213	106	classical	47	233	165.6
SDR119C	Arabidopsis	AT5G50590	AT5G50590.1	SDR119C	1	292	673.7	pf00106	48	215	95.7	classical	48	230	156.6
SDR119C	Arabidopsis	AT5G50690	AT5G50690.1	SDR119C	1	292	673.7	pf00106	48	215	95.7	classical	48	230	156.6
SDR119C	Arabidopsis	AT5G50770	AT5G50770.1	SDR119C	1	342	768.1	pf00106	48	214	78.5	classical	48	261	156.3
SDR119C	Arabidopsis	AT4G10020	AT4G10020.1	SDR119C	2	311	698.6	pf00106	50	217	88.2	classical	50	280	138
SDR119C	Glycine	Glyma08g01390	Glyma08g01390.2|PAC:16269563	SDR119C	1	347	698.2	pf00106	48	214	99.9	classical	48	268	171.6
SDR119C	Glycine	Glyma05g38260	Glyma05g38260.1|PAC:16261133	SDR119C	1	235	485.9	pf00106	48	216	95.4	classical	48	255	174.3
SDR119C	Glycine	Glyma11g01730	Glyma11g01730.1|PAC:16282337	SDR119C	1	306	726.4	pf00106	48	215	81.6	classical	48	278	133.8
SDR119C	Glycine	Glyma01g43780	Glyma01g43780.1|PAC:16246216	SDR119C	1	330	711	pf00106	48	215	80.9	classical	48	278	133.7
SDR119C	Oryza	LOC_Os04g32070	LOC_Os04g32070.1|13104.m03068|protein	SDR119C	21	368	808.5	pf00106	67	234	121.6	classical	67	295	193.9
SDR119C	Oryza	LOC_Os11g30560	LOC_Os11g30560.1|13111.m02961|protein	SDR119C	4	354	763.3	pf00106	53	220	103.4	classical	53	301	172.9
SDR119C	Oryza	LOC_Os02g30714	LOC_Os02g30714.1|13102.m03357|protein	SDR119C	1	347	709.2	pf00106	49	216	98.9	classical	49	272	169.1
SDR119C	Oryza	LOC_Os12g27830	LOC_Os12g27830.1|13112.m02830|protein	SDR119C	2	349	767.1	pf00106	49	216	97.5	classical	49	255	155.8
SDR119C	Oryza	LOC_Os03g62590	LOC_Os03g62590.1|13103.m06917|protein	SDR119C	2	353	722.7	pf00106	49	215	78	classical	49	206	116.5
SDR119C	Oryza	LOC_Os02g30690	LOC_Os02g30690.1|13102.m03355|protein	SDR119C	119	310	418.8	pf00106	119	179	25.1	classical	2	229	83.4
SDR119C	Oryza	LOC_Os04g32080	LOC_Os04g32080.1|13104.m03069|protein	SDR119C	1	198	425.8					classical	1	130	62.1
SDR119C	Physcomitrella	jgi|Phypa1_1|186515|estExt_gwp_gw1.C_940053	jgi|Phypa1_1|186515|estExt_gwp_gw1.C_940053	SDR119C	1	341	782.7	pf00106	48	214	98.8	classical	48	272	163
SDR119C	Physcomitrella	jgi|Phypa1_1|24643|gw1.23.58.1	jgi|Phypa1_1|24643|gw1.23.58.1					pf00106	2	168	107.6	classical	2	189	167.7
SDR119C	Populus	POPTR_0015s11210	POPTR_0015s11210.1	SDR119C	1	295	653.2	pf00106	48	215	113.2	classical	48	234	171.2
SDR119C	Populus	POPTR_0015s11200	POPTR_0015s11200.1	SDR119C	1	304	679.6	pf00106	48	215	107.2	classical	48	233	161.2
SDR119C	Populus	POPTR_0016s04940	POPTR_0016s04940.1	SDR119C	3	313	551.1	pf00106	50	215	111.5	classical	50	235	160.9
SDR119C	Populus	POPTR_0016s04930	POPTR_0016s04930.1	SDR119C	2	293	574.2	pf00106	49	215	98	classical	49	235	170.9
SDR119C	Populus	POPTR_0019s10210	POPTR_0019s10210.1	SDR119C	1	320	688	pf00106	48	214	83.5	classical	48	269	125.1
SDR119C	Populus	POPTR_0013s10430	POPTR_0013s10430.1	SDR119C	1	325	695	pf00106	48	214	79.1	classical	48	294	119.6
SDR119C	Populus	POPTR_0012s10360	POPTR_0012s10360.1	SDR119C	95	328	520.8					classical	96	282	134.1
SDR119C	Populus	POPTR_0012s10370	POPTR_0012s10370.1					pf00106	49	164	73	classical	49	180	125.2
SDR119C	Populus	POPTR_0015s11220	POPTR_0015s11220.1					pf00106	6	134	42.8	classical	6	134	75.2
SDR119C	Selaginella	jgi|Selmo1|87233|e_gw1.8.1293.1	jgi|Selmo1|87233|e_gw1.8.1293.1	SDR119C	1	347	649	pf00106	48	214	92.5	classical	48	297	138.9
SDR119C	Selaginella	jgi|Selmo1|100351|e_gw1.23.167.1	jgi|Selmo1|100351|e_gw1.23.167.1	SDR119C	1	346	556.9	pf00106	48	215	95.4	classical	48	298	149.3
SDR119C	Selaginella	jgi|Selmo1|153443|estExt_Genewise1.C_420089	jgi|Selmo1|153443|estExt_Genewise1.C_420089					pf00106	21	186	110.5	classical	20	229	170.7
SDR119C	Selaginella	jgi|Selmo1|234271|fgenesh1_pm.C_scaffold_58000022	jgi|Selmo1|234271|fgenesh1_pm.C_scaffold_58000022					pf00106	43	207	62.8	classical	43	291	100.8
SDR119C	Sorghum	jgi|Sorbi1|5057094|Sb06g013980	jgi|Sorbi1|5057094|Sb06g013980	SDR119C	59	406	743.9	pf00106	105	272	104.1	classical	105	333	182.7
SDR119C	Sorghum	jgi|Sorbi1|5052129|Sb02g040840	jgi|Sorbi1|5052129|Sb02g040840	SDR119C	1	348	768.5	pf00106	48	215	98.5	classical	48	281	163.9
SDR119C	Sorghum	jgi|Sorbi1|5056587|Sb05g017960	jgi|Sorbi1|5056587|Sb05g017960	SDR119C	4	355	717	pf00106	53	220	98.6	classical	53	278	167.5
SDR119C	Sorghum	jgi|Sorbi1|5028744|Sb01g015790	jgi|Sorbi1|5028744|Sb01g015790	SDR119C	1	349	692.6	pf00106	49	215	102.2	classical	49	265	160.3
SDR119C	Sorghum	jgi|Sorbi1|5038314|Sb04g020710	jgi|Sorbi1|5038314|Sb04g020710	SDR119C	1	347	688.9	pf00106	49	216	95.4	classical	49	265	156.6
SDR119C	Sorghum	jgi|Sorbi1|5057095|Sb06g013990	jgi|Sorbi1|5057095|Sb06g013990	SDR119C	1	348	702.3	pf00106	47	214	84.1	classical	47	280	167
SDR119C	Sorghum	jgi|Sorbi1|5047741|Sb01g001700	jgi|Sorbi1|5047741|Sb01g001700	SDR119C	2	359	649	pf00106	49	215	85.7	classical	49	276	117.6
SDR119C	Vitis	GSVIVT01000914001	GSVIVT01000914001	SDR119C	1	271	661.1	pf00106	4	171	104.8	classical	4	189	179.5
SDR119C	Vitis	GSVIVT01000915001	GSVIVT01000915001	SDR119C	43	350	731.2	pf00106	90	257	92.3	classical	90	313	155.8
SDR119C	Vitis	GSVIVT01036430001	GSVIVT01036430001	SDR119C	1	350	752.5	pf00106	48	214	85.5	classical	48	277	127.4
SDR119C	Vitis	GSVIVT01008578001	GSVIVT01008578001	SDR119C	66	322	657	pf00106	67	188	69.5	classical	72	239	116.7
SDR119C	Vitis	GSVIVT01008579001	GSVIVT01008579001					pf00106	48	145	71.2	classical	48	162	101.8
SDR119C	Vitis	GSVIVT01024343001	GSVIVT01024343001					pf00106	17	76	22.7	classical	15	94	46.2
SDR119C	Zea	GRMZM2G006119	GRMZM2G006119_P01	SDR119C	3	349	746.7	pf00106	50	217	100.5	classical	50	296	168.1
SDR119C	Zea	GRMZM2G143373	GRMZM2G143373_P01	SDR119C	5	348	725.4	pf00106	53	220	100.6	classical	53	278	168.1
SDR119C	Zea	GRMZM2G009188	GRMZM2G009188_P01	SDR119C	5	357	722.5	pf00106	54	221	99.6	classical	54	279	164.2
SDR119C	Zea	GRMZM2G108338	GRMZM2G108338_P01	SDR119C	7	350	684.9	pf00106	50	217	81	classical	50	283	166.1
SDR119C	Zea	GRMZM2G477303	GRMZM2G477303_P01	SDR119C	43	327	599.7	pf00106	41	195	75.5	classical	41	245	114.2
SDR119C	Zea	GRMZM2G358051	GRMZM2G358051_P06	SDR119C	6	275	481.8	pf00106	6	160	81.9	classical	7	194	109.7
SDR119C	Zea	AC217358.3_FGP007	AC217358.3_FGP007					pf00106	2	92	31.2	classical	7	171	48
SDR132C	Arabidopsis	AT3G55290	AT3G55290.1	SDR132C	7	280	723.2	pf00106	21	194	104.7	classical	21	272	241.9
SDR132C	Arabidopsis	AT1G63380	AT1G63380.1	SDR132C	6	280	736.2	pf00106	20	193	101.9	classical	20	272	233.7
SDR132C	Arabidopsis	AT1G62610	AT1G62610.1	SDR132C	3	277	743.2	pf00106	17	190	99.7	classical	17	269	228.7
SDR132C	Arabidopsis	AT3G55310	AT3G55310.1	SDR132C	6	279	699.1	pf00106	20	191	101.4	classical	20	271	236.3
SDR132C	Arabidopsis	AT2G17845	AT2G17845.1	SDR132C	36	312	724.7	pf00106	50	226	98.6	classical	50	304	222.2
SDR132C	Arabidopsis	AT3G46170	AT3G46170.1	SDR132C	15	288	688.8	pf00106	29	202	98.8	classical	29	280	224.1
SDR132C	Chlamydomonas	Au9.Cre02.g130200	Au9.Cre02.g130200									classical	298	531	151.9
SDR132C	Glycine	Glyma02g18620	Glyma02g18620.1|PAC:16248469	SDR132C	4	282	699.8	pf00106	18	196	101.1	classical	18	274	232.5
SDR132C	Glycine	Glyma02g18200	Glyma02g18200.1|PAC:16248440	SDR132C	5	282	665.5	pf00106	19	196	103	classical	19	274	209
SDR132C	Oryza	LOC_Os08g39960	LOC_Os08g39960.1|13108.m04269|protein	SDR132C	9	284	719.5	pf00106	24	197	92.3	classical	23	276	225.6
SDR132C	Physcomitrella	jgi|Phypa1_1|207627|estExt_Genewise1.C_400117	jgi|Phypa1_1|207627|estExt_Genewise1.C_400117	SDR132C	1	274	674.3	pf00106	7	188	93.6	classical	7	266	238.1
SDR132C	Populus	POPTR_0016s03440	POPTR_0016s03440.1	SDR132C	4	290	769.9	pf00106	18	204	84.9	classical	18	282	209
SDR132C	Selaginella	jgi|Selmo1|80357|e_gw1.3.398.1	jgi|Selmo1|80357|e_gw1.3.398.1	SDR132C	6	275	467.5	pf00106	9	188	95.9	classical	8	267	219.7
SDR132C	Selaginella	jgi|Selmo1|80710|e_gw1.3.406.1	jgi|Selmo1|80710|e_gw1.3.406.1					pf00106	3	134	52.2	classical	1	213	160.6
SDR132C	Sorghum	jgi|Sorbi1|5059097|Sb07g027700	jgi|Sorbi1|5059097|Sb07g027700	SDR132C	3	279	679.9	pf00106	18	192	90.1	classical	17	271	233.1
SDR132C	Vitis	GSVIVT01025752001	GSVIVT01025752001	SDR132C	4	253	621.2	pf00106	18	200	87.1	classical	18	246	198.6
SDR132C	Vitis	GSVIVT01025751001	GSVIVT01025751001					pf00106	58	131	24	classical	58	141	45.2
SDR132C	Vitis	GSVIVT01025755001	GSVIVT01025755001									classical	1	94	67.5
SDR132C	Zea	GRMZM2G115442	GRMZM2G115442_P02	SDR132C	10	280	684.7	pf00106	20	193	91.5	classical	19	272	222
SDR152C	Arabidopsis	AT1G24360	AT1G24360.1	SDR152C	77	319	501.1	pf00106	78	245	146.8	classical	77	320	295.5
SDR152C	Chlamydomonas	Au9.Cre03.g172000	Au9.Cre03.g172000	SDR152C	80	322	523					classical	80	323	278.1
SDR152C	Glycine	Glyma11g37320	Glyma11g37320.1|PAC:16285689	SDR152C	78	320	543.8	pf00106	79	245	149.6	classical	78	321	303.8
SDR152C	Glycine	Glyma18g01280	Glyma18g01280.1|PAC:16307556	SDR152C	78	320	542.5	pf00106	79	245	147.9	classical	78	321	302.5
SDR152C	Glycine	Glyma08g10760	Glyma08g10760.1|PAC:16270688	SDR152C	57	299	495.3	pf00106	58	224	137.4	classical	57	300	280.4
SDR152C	Glycine	Glyma09g26480	Glyma09g26480.1|PAC:16276312					pf00106	2	113	77.1	classical	1	168	120.5
SDR152C	Oryza	LOC_Os04g30760	LOC_Os04g30760.1|13104.m02922|protein	SDR152C	76	318	535.8	pf00106	77	243	145.4	classical	76	319	297.8
SDR152C	Oryza	LOC_Os02g30060	LOC_Os02g30060.1|13102.m03276|protein	SDR152C	70	312	515.9	pf00106	71	237	142.2	classical	70	313	294.4
SDR152C	Oryza	LOC_Os12g13930	LOC_Os12g13930.1|13112.m01483|protein	SDR152C	62	304	484.5	pf00106	63	229	137.6	classical	62	305	286.1
SDR152C	Physcomitrella	jgi|Phypa1_1|187721|estExt_gwp_gw1.C_1090081	jgi|Phypa1_1|187721|estExt_gwp_gw1.C_1090081	SDR152C	86	328	543.4	pf00106	88	253	152.4	classical	86	329	297.3
SDR152C	Physcomitrella	jgi|Phypa1_1|120696|e_gw1.33.269.1	jgi|Phypa1_1|120696|e_gw1.33.269.1	SDR152C	53	295	542.6	pf00106	55	220	150.6	classical	53	296	296.3
SDR152C	Populus	POPTR_0010s06620	POPTR_0010s06620.1	SDR152C	82	324	540.8	pf00106	83	249	148.9	classical	82	325	304
SDR152C	Populus	POPTR_0008s17880	POPTR_0008s17880.2	SDR152C	83	325	539.7	pf00106	84	250	147.4	classical	83	326	304
SDR152C	Selaginella	jgi|Selmo1|228168|fgenesh1_kg.C_scaffold_20000038	jgi|Selmo1|228168|fgenesh1_kg.C_scaffold_20000038	SDR152C	71	313	545.1	pf00106	73	238	150.5	classical	71	314	302.9
SDR152C	Sorghum	jgi|Sorbi1|5057054|Sb06g010860	jgi|Sorbi1|5057054|Sb06g010860	SDR152C	74	316	541.1	pf00106	75	241	145.5	classical	74	317	304.9
SDR152C	Sorghum	jgi|Sorbi1|5055140|Sb04g020450	jgi|Sorbi1|5055140|Sb04g020450	SDR152C	74	316	536	pf00106	75	241	147.5	classical	74	317	299.4
SDR152C	Sorghum	jgi|Sorbi1|5059497|Sb08g009110	jgi|Sorbi1|5059497|Sb08g009110					pf00106	214	307	32.7	classical	213	301	54.8
SDR152C	Vitis	GSVIVT01008491001	GSVIVT01008491001	SDR152C	85	327	544.8	pf00106	86	252	148.9	classical	85	328	305.7
SDR152C	Vitis	GSVIVT01010352001	GSVIVT01010352001	SDR152C	88	330	538.3	pf00106	89	255	146	classical	88	331	308.5
SDR152C	Zea	GRMZM2G099696	GRMZM2G099696_P01	SDR152C	76	318	542.7	pf00106	77	243	144.2	classical	76	318	301.4
SDR152C	Zea	GRMZM2G043602	GRMZM2G043602_P01	SDR152C	70	312	532.3	pf00106	71	237	146.6	classical	70	313	298.7
SDR152C	Zea	GRMZM2G141256	GRMZM2G141256_P02	SDR152C	97	339	479.2	pf00106	98	264	135.1	classical	97	339	280.6
SDR152C	Zea	GRMZM2G351023	GRMZM2G351023_P01					pf00106	73	232	136.6	classical	72	290	233.3
SDR357C	Arabidopsis	AT1G10310	AT1G10310.1	SDR357C	20	242	535.4	pf00106	19	183	111.6	classical	18	203	178.9
SDR357C	Glycine	Glyma03g00880	Glyma03g00880.1|PAC:16250707	SDR357C	11	236	486.4	pf00106	10	177	94.5	classical	9	197	160
SDR357C	Oryza	LOC_Os02g35170	LOC_Os02g35170.1|13102.m03818|protein	SDR357C	25	247	547.1	pf00106	24	189	106.1	classical	23	208	167.5
SDR357C	Populus	POPTR_0004s23710	POPTR_0004s23710.1	SDR357C	30	251	508.1	pf00106	29	193	96	classical	28	212	152.9
SDR357C	Selaginella	jgi|Selmo1|113925|e_gw1.47.506.1	jgi|Selmo1|113925|e_gw1.47.506.1	SDR357C	12	233	494	pf00106	11	175	108.1	classical	10	219	178.4
SDR357C	Sorghum	jgi|Sorbi1|5055264|Sb04g022790	jgi|Sorbi1|5055264|Sb04g022790	SDR357C	24	246	537.1	pf00106	23	188	106.1	classical	22	207	181.4
SDR357C	Vitis	GSVIVT01023151001	GSVIVT01023151001	SDR357C	72	307	530.3	pf00106	71	249	99.4	classical	70	268	164.7
SDR357C	Zea	GRMZM2G128146	GRMZM2G128146_P01	SDR357C	24	246	543.6	pf00106	23	188	106.7	classical	22	207	181.3
SDR357C	Zea	GRMZM2G059361	GRMZM2G059361_P01					pf00106	8	115	58	classical	6	134	92.8
SDR357C	Zea	GRMZM2G317115	GRMZM2G317115_P01					pf00106	23	76	31.8	classical	22	78	50.2
SDR357C	Zea	GRMZM2G018037	GRMZM2G018037_P01					pf00106	4	45	24.4	classical	1	64	48.7
SDR358U	Arabidopsis	AT2G37660	AT2G37660.1	SDR358U	79	325	678.4	pf01073	80	208	27
SDR358U	Arabidopsis	AT5G02240	AT5G02240.1	SDR358U	7	253	679.1	pf01073	8	149	24
SDR358U	Glycine	Glyma07g15960	Glyma07g15960.1|PAC:16267435	SDR358U	85	331	656.9	pf01073	86	213	26.1
SDR358U	Glycine	Glyma18g39930	Glyma18g39930.1|PAC:16310007	SDR358U	9	255	651.5	pf01073	10	137	25.8
SDR358U	Oryza	LOC_Os03g60740	LOC_Os03g60740.1|13103.m06670|protein	SDR358U	11	257	686.1	pf01073	12	154	30.3
SDR358U	Oryza	LOC_Os05g01970	LOC_Os05g01970.1|13105.m00142|protein	SDR358U	47	293	673.1	pf01073	48	175	22.7
SDR358U	Physcomitrella	jgi|Phypa1_1|161093|estExt_fgenesh1_pg.C_290187	jgi|Phypa1_1|161093|estExt_fgenesh1_pg.C_290187	SDR358U	11	255	650	pf01073	12	151	30.6
SDR358U	Physcomitrella	jgi|Phypa1_1|108314|estExt_fgenesh1_pm.C_2480007	jgi|Phypa1_1|108314|estExt_fgenesh1_pm.C_2480007	SDR358U	11	255	634.6	pf01073	12	151	28.9
SDR358U	Physcomitrella	jgi|Phypa1_1|231162|fgenesh2_pg.scaffold_126000039	jgi|Phypa1_1|231162|fgenesh2_pg.scaffold_126000039	SDR358U	10	255	627.3
SDR358U	Populus	POPTR_0006s08710	POPTR_0006s08710.1	SDR358U	78	323	652.5	pf01073	79	207	25.1
SDR358U	Selaginella	jgi|Selmo1|170290|estExt_Genewise1Plus.C_110641	jgi|Selmo1|170290|estExt_Genewise1Plus.C_110641	SDR358U	4	252	612.7	pf01073	5	139	22.8
SDR358U	Selaginella	jgi|Selmo1|174568|estExt_Genewise1Plus.C_260139	jgi|Selmo1|174568|estExt_Genewise1Plus.C_260139	SDR358U	42	289	621.5
SDR358U	Sorghum	jgi|Sorbi1|5045725|Sb09g001130	jgi|Sorbi1|5045725|Sb09g001130	SDR358U	53	299	660.4
SDR358U	Vitis	GSVIVT01034152001	GSVIVT01034152001	SDR358U	7	253	659.4	pf01073	8	135	26.2
SDR358U	Zea	GRMZM2G068244	GRMZM2G068244_P01	SDR358U	11	257	675.7	pf01073	12	154	32.6
SDR358U	Zea	GRMZM2G047219	GRMZM2G047219_P01	SDR358U	52	298	666.9
SDR368C	Arabidopsis	AT5G65205	AT5G65205.1	SDR368C	1	283	683.3	pf00106	10	171	110.1	classical	9	190	164.1
SDR368C	Arabidopsis	AT5G10050	AT5G10050.1	SDR368C	1	279	696.3	pf00106	9	170	106.9	classical	8	212	162.9
SDR368C	Chlamydomonas	Au9.Cre12.g559350	Au9.Cre12.g559350	SDR368C	1	283	617.9	pf00106	10	172	88.3	classical	9	264	165.2
SDR368C	Glycine	Glyma18g02330	Glyma18g02330.1|PAC:16307682	SDR368C	1	283	633.9	pf00106	15	176	116.4	classical	14	196	173.3
SDR368C	Glycine	Glyma11g36080	Glyma11g36080.2|PAC:16285552	SDR368C	3	286	642.4	pf00106	17	178	105.6	classical	16	197	159.4
SDR368C	Glycine	Glyma05g22960	Glyma05g22960.1|PAC:16259347	SDR368C	1	265	591.6	pf00106	5	169	93.4	classical	5	189	158.6
SDR368C	Glycine	Glyma17g17020	Glyma17g17020.1|PAC:16305859									classical	53	160	43.8
SDR368C	Oryza	LOC_Os12g43740	LOC_Os12g43740.1|13112.m04614|protein	SDR368C	1	295	519.6	pf00106	19	178	93	classical	18	230	138.4
SDR368C	Oryza	LOC_Os04g38420	LOC_Os04g38420.1|13104.m03687|protein	SDR368C	1	234	489.1	pf00106	13	126	86.4	classical	9	195	138.5
SDR368C	Physcomitrella	jgi|Phypa1_1|178437|estExt_gwp_gw1.C_300179	jgi|Phypa1_1|178437|estExt_gwp_gw1.C_300179	SDR368C	1	288	662.3	pf00106	14	175	85.4	classical	13	194	158.9
SDR368C	Physcomitrella	jgi|Phypa1_1|188544|estExt_gwp_gw1.C_1200070	jgi|Phypa1_1|188544|estExt_gwp_gw1.C_1200070	SDR368C	1	288	641.4	pf00106	14	175	82.6	classical	13	195	133.9
SDR368C	Populus	POPTR_0007s14700	POPTR_0007s14700.1	SDR368C	1	181	410.3	pf00106	6	168	96.4	classical	5	181	158.6
SDR368C	Populus	POPTR_0005s08270	POPTR_0005s08270.1	SDR368C	1	281	697.1	pf00106	8	169	96.1	classical	7	211	158.1
SDR368C	Populus	POPTR_0007s06090	POPTR_0007s06090.1					pf00106	63	172	58.1	classical	62	172	72.5
SDR368C	Populus	POPTR_0007s06080	POPTR_0007s06080.1					pf00106	9	55	26.1	classical	1	148	55.6
SDR368C	Selaginella	jgi|Selmo1|227210|fgenesh1_kg.C_scaffold_0000084	jgi|Selmo1|227210|fgenesh1_kg.C_scaffold_0000084	SDR368C	1	288	671.7	pf00106	14	177	103.5	classical	13	197	168.2
SDR368C	Selaginella	jgi|Selmo1|266637|estExt_fgenesh1_pm.C_10075	jgi|Selmo1|266637|estExt_fgenesh1_pm.C_10075	SDR368C	1	278	652.3	pf00106	5	167	96.1	classical	5	228	174
SDR368C	Sorghum	jgi|Sorbi1|5041968|Sb06g018720	jgi|Sorbi1|5041968|Sb06g018720	SDR368C	1	286	664.6	pf00106	17	178	105.7	classical	16	245	178.3
SDR368C	Sorghum	jgi|Sorbi1|5045641|Sb08g022850	jgi|Sorbi1|5045641|Sb08g022850	SDR368C	1	303	667.9	pf00106	21	185	87.5	classical	20	267	146.4
SDR368C	Vitis	GSVIVT01007386001	GSVIVT01007386001	SDR368C	1	279	672.1	pf00106	5	168	91.9	classical	5	229	160.7
SDR368C	Vitis	GSVIVT01007169001	GSVIVT01007169001	SDR368C	1	203	494.5	pf00106	5	168	90.1	classical	5	188	157
SDR368C	Vitis	GSVIVT01022193001	GSVIVT01022193001	SDR368C	1	234	599.1	pf00106	11	126	73.5	classical	15	146	124.5
SDR368C	Zea	GRMZM2G403313	GRMZM2G403313_P01	SDR368C	1	288	600.5	pf00106	12	176	87.9	classical	11	242	148.7
SDR368C	Zea	GRMZM2G065171	GRMZM2G065171_P01					pf00106	70	175	57.5	classical	69	175	85.1
SDR368C	Zea	GRMZM2G116760	GRMZM2G116760_P01					pf00106	11	55	30.7	classical	1	122	68.4
SDR369C	Arabidopsis	AT4G27760	AT4G27760.1	SDR369C	56	302	657.9	pf00106	59	206	87.8	classical	58	264	135.9
SDR369C	Arabidopsis	AT5G53100	AT5G53100.1	SDR369C	43	291	648.3	pf00106	46	195	80.9	classical	45	270	133.8
SDR369C	Arabidopsis	AT5G53090	AT5G53090.1	SDR369C	55	301	662.6	pf00106	58	205	77.1	classical	57	300	127
SDR369C	Chlamydomonas	Au9.Cre11.g480650	Au9.Cre11.g480650					pf00106	46	197	58.1	classical	45	267	99.7	Included in SDR369C on the base of sequence similarity (34% average sequence identity with other SDR369C sequences)
SDR369C	Glycine	Glyma09g29610	Glyma09g29610.1|PAC:16276631	SDR369C	59	305	662.7	pf00106	62	209	86.6	classical	61	303	135.2
SDR369C	Glycine	Glyma16g34190	Glyma16g34190.1|PAC:16303820	SDR369C	58	304	653.8	pf00106	61	208	86.6	classical	60	302	134.9
SDR369C	Oryza	LOC_Os02g02470	LOC_Os02g02470.1|13102.m00186|protein	SDR369C	79	325	639.7	pf00106	84	229	82.1	classical	84	323	109
SDR369C	Physcomitrella	jgi|Phypa1_1|162074|estExt_fgenesh1_pg.C_390030	jgi|Phypa1_1|162074|estExt_fgenesh1_pg.C_390030	SDR369C	45	290	614.6	pf00106	48	195	69.7	classical	47	289	104.4
SDR369C	Physcomitrella	jgi|Phypa1_1|133094|e_gw1.100.38.1	jgi|Phypa1_1|133094|e_gw1.100.38.1					pf00106	40	187	41.7	classical	39	243	44.6
SDR369C	Populus	POPTR_0015s05560	POPTR_0015s05560.1	SDR369C	59	305	679.2	pf00106	62	209	84.8	classical	61	303	130.7
SDR369C	Populus	POPTR_0003s18040	POPTR_0003s18040.1	SDR369C	53	298	648.1	pf00106	56	202	70.3	classical	55	310	95.5
SDR369C	Selaginella	jgi|Selmo1|177263|estExt_Genewise1Plus.C_390018	jgi|Selmo1|177263|estExt_Genewise1Plus.C_390018	SDR369C	44	291	622.4	pf00106	47	195	86.1	classical	46	289	129.6
SDR369C	Sorghum	jgi|Sorbi1|5037390|Sb04g001190	jgi|Sorbi1|5037390|Sb04g001190	SDR369C	27	271	609.7	pf00106	31	177	79.1	classical	29	269	117.2
SDR369C	Vitis	GSVIVT01008620001	GSVIVT01008620001	SDR369C	50	296	679.5	pf00106	53	200	87	classical	52	294	133.8
SDR369C	Zea	GRMZM2G018251	GRMZM2G018251_P02	SDR369C	87	331	602.4	pf00106	90	237	81.8	classical	89	329	122.3
SDR369C	Zea	GRMZM2G101965	GRMZM2G101965_P01	SDR369C	161	348	457	pf00106	165	311	80.5	classical	163	341	109.4
SDR460A (PLR-IFR)	Arabidopsis	AT1G75290	AT1G75290.1	SDR460A	7	311	637.2	pf01073	9	92	31.4
SDR460A (PLR-IFR)	Arabidopsis	AT1G32100	AT1G32100.1	SDR460A	11	317	602.3	pf01370	12	119	31.1
SDR460A (PLR-IFR)	Arabidopsis	AT1G75280	AT1G75280.1	SDR460A	7	310	673.9	pf01370	8	88	31
SDR460A (PLR-IFR)	Arabidopsis	AT1G75300	AT1G75300.1	SDR460A	7	321	610.5	pf01073	9	93	30.1
SDR460A (PLR-IFR)	Arabidopsis	AT1G19540	AT1G19540.1	SDR460A	4	310	586.4	pf01370	5	85	30
SDR460A (PLR-IFR)	Arabidopsis	AT4G39230	AT4G39230.1	SDR460A	6	308	677.2	pf01370	7	91	27.4
SDR460A (PLR-IFR)	Arabidopsis	AT4G13660	AT4G13660.1	SDR460A	11	317	573.4	pf01370	12	118	24.2
SDR460A (PLR-IFR)	Arabidopsis	AT4G34540	AT4G34540.1	SDR460A	9	306	490.4	pf01370	10	86	22
SDR460A (PLR-IFR)	Glycine	Glyma01g37840	Glyma01g37840.1|PAC:16245528	SDR460A	6	307	646.5	pf01370	7	91	36.6
SDR460A (PLR-IFR)	Glycine	Glyma11g07500	Glyma11g07500.1|PAC:16283015					pf01370	7	93	36.2
SDR460A (PLR-IFR)	Glycine	Glyma11g07490	Glyma11g07490.1|PAC:16283014	SDR460A	6	308	691.4	pf01370	7	89	34.7
SDR460A (PLR-IFR)	Glycine	Glyma01g37820	Glyma01g37820.1|PAC:16245526	SDR460A	6	307	629.2	pf01073	8	85	33.4
SDR460A (PLR-IFR)	Glycine	Glyma01g37850	Glyma01g37850.1|PAC:16245529	SDR460A	6	308	686.6	pf01073	8	85	31.9
SDR460A (PLR-IFR)	Glycine	Glyma06g03410	Glyma06g03410.1|PAC:16261565	SDR460A	6	310	719.4	pf01073	8	90	31.1
SDR460A (PLR-IFR)	Glycine	Glyma16g17680	Glyma16g17680.1|PAC:16302308	SDR460A	5	312	630.5	pf01370	6	102	29.3
SDR460A (PLR-IFR)	Glycine	Glyma09g34470	Glyma09g34470.1|PAC:16277168	SDR460A	5	312	643	pf01370	6	113	28.4
SDR460A (PLR-IFR)	Glycine	Glyma0317s00200	Glyma0317s00200.1|PAC:16250605	SDR460A	5	312	645.4	pf01370	6	113	25.1
SDR460A (PLR-IFR)	Glycine	Glyma10g34720	Glyma10g34720.1|PAC:16280953	SDR460A	6	309	551.2	pf01370	7	88	24.1
SDR460A (PLR-IFR)	Glycine	Glyma04g01380	Glyma04g01380.1|PAC:16254456	SDR460A	8	310	692.2	pf01073	11	93	22.8
SDR460A (PLR-IFR)	Glycine	Glyma01g37810	Glyma01g37810.1|PAC:16245525	SDR460A	6	318	580.4	pf01073	8	93	22.7
SDR460A (PLR-IFR)	Glycine	Glyma1454s00200	Glyma1454s00200.1|PAC:16293832	SDR460A	6	318	589	pf01073	9	93	22.4
SDR460A (PLR-IFR)	Glycine	Glyma06g47450	Glyma06g47450.1|PAC:16265483	SDR460A	6	304	539.2	pf01370	7	93	22.1
SDR460A (PLR-IFR)	Glycine	Glyma11g07510	Glyma11g07510.1|PAC:16283016	SDR460A	6	318	591.5	pf01073	8	93	21.1
SDR460A (PLR-IFR)	Oryza	LOC_Os01g13610	LOC_Os01g13610.1|13101.m01495|protein					pf01370	13	123	32.9
SDR460A (PLR-IFR)	Oryza	LOC_Os01g01650	LOC_Os01g01650.1|13101.m00089|protein	SDR460A	13	318	571.9	pf01370	14	96	32.8
SDR460A (PLR-IFR)	Oryza	LOC_Os12g16290	LOC_Os12g16290.1|13112.m01713|protein					pf01370	8	119	31
SDR460A (PLR-IFR)	Oryza	LOC_Os01g13600	LOC_Os01g13600.1|13101.m01494|protein					pf01370	6	105	30.5
SDR460A (PLR-IFR)	Oryza	LOC_Os06g27770	LOC_Os06g27770.1|13106.m02857|protein	SDR460A	10	312	655.5	pf01073	12	95	30.3
SDR460A (PLR-IFR)	Oryza	LOC_Os12g16220	LOC_Os12g16220.2|13112.m01705|protein	SDR460A	7	314	638.2	pf01370	8	115	26.5
SDR460A (PLR-IFR)	Oryza	LOC_Os01g01660	LOC_Os01g01660.1|13101.m00090|protein	SDR460A	11	314	576.6	pf01073	13	96	30.1
SDR460A (PLR-IFR)	Oryza	LOC_Os12g16410	LOC_Os12g16410.1|13112.m01738|protein	SDR460A	7	314	626.6	pf01370	8	115	26.6
SDR460A (PLR-IFR)	Oryza	LOC_Os06g28550	LOC_Os06g28550.2|13106.m10480|protein					pf01073	12	104	25
SDR460A (PLR-IFR)	Oryza	LOC_Os12g16250	LOC_Os12g16250.1|13112.m01710|protein					pf01370	8	110	22.6
SDR460A (PLR-IFR)	Populus	POPTR_0003s09950	POPTR_0003s09950.1	SDR460A	5	309	637.6	pf01370	6	113	32.3
SDR460A (PLR-IFR)	Populus	POPTR_0009s12090	POPTR_0009s12090.1	SDR460A	6	300	646.8	pf01370	7	88	31.2
SDR460A (PLR-IFR)	Populus	POPTR_0007s11780	POPTR_0007s11780.1	SDR460A	6	310	590.4	pf01370	7	94	31.1
SDR460A (PLR-IFR)	Populus	POPTR_0002s03580	POPTR_0002s03580.1	SDR460A	6	308	694.2	pf01370	7	89	28.7
SDR460A (PLR-IFR)	Populus	POPTR_0008s11540	POPTR_0008s11540.1	SDR460A	13	317	576	pf01370	14	96	28.5
SDR460A (PLR-IFR)	Populus	POPTR_0001s01550	POPTR_0001s01550.1	SDR460A	5	312	642.3	pf01370	6	113	28.4
SDR460A (PLR-IFR)	Populus	POPTR_0009s12070	POPTR_0009s12070.1	SDR460A	4	306	706.2	pf01370	5	88	28.4
SDR460A (PLR-IFR)	Populus	POPTR_0001s01540	POPTR_0001s01540.1	SDR460A	6	313	636.3	pf01370	7	113	27
SDR460A (PLR-IFR)	Populus	POPTR_0004s16390	POPTR_0004s16390.1					pf01370	7	122	26.7
SDR460A (PLR-IFR)	Populus	POPTR_0005s25030	POPTR_0005s25030.1	SDR460A	6	308	689.3	pf01370	7	89	26.4
SDR460A (PLR-IFR)	Populus	POPTR_0007s02420	POPTR_0007s02420.1	SDR460A	7	306	571.5	pf01073	9	89	25.3
SDR460A (PLR-IFR)	Populus	POPTR_0279s00200	POPTR_0279s00200.1	SDR460A	7	306	569.5	pf01073	9	97	23.7
SDR460A (PLR-IFR)	Populus	POPTR_0013s10080	POPTR_0013s10080.1	SDR460A	7	306	566.1	pf01073	9	97	23.4
SDR460A (PLR-IFR)	Populus	POPTR_0015s03360	POPTR_0015s03360.1	SDR460A	13	316	581.7	pf01370	14	97	23
SDR460A (PLR-IFR)	Populus	POPTR_0019s10680	POPTR_0019s10680.1	SDR460A	8	307	531.4	pf01073	10	97	22
SDR460A (PLR-IFR)	Populus	POPTR_0010s13990	POPTR_0010s13990.1	SDR460A	13	317	582.6	pf01370	14	95	21.7
SDR460A (PLR-IFR)	Selaginella	jgi|Selmo1|269122|estExt_fgenesh1_pm.C_730033	jgi|Selmo1|269122|estExt_fgenesh1_pm.C_730033	SDR460A	4	303	591.3	pf01370	5	90	27.6
SDR460A (PLR-IFR)	Selaginella	jgi|Selmo1|74219|e_gw1.0.167.1	jgi|Selmo1|74219|e_gw1.0.167.1	SDR460A	6	311	500	pf01370	7	86	25.1
SDR460A (PLR-IFR)	Selaginella	jgi|Selmo1|74385|e_gw1.0.166.1	jgi|Selmo1|74385|e_gw1.0.166.1	SDR460A	6	311	502	pf01370	7	86	25.1
SDR460A (PLR-IFR)	Selaginella	jgi|Selmo1|74402|e_gw1.0.1350.1	jgi|Selmo1|74402|e_gw1.0.1350.1	SDR460A	6	311	502	pf01370	7	86	25.1
SDR460A (PLR-IFR)	Selaginella	jgi|Selmo1|97487|e_gw1.19.39.1	jgi|Selmo1|97487|e_gw1.19.39.1	SDR460A	7	312	468.8	pf01370	8	90	20.8
SDR460A (PLR-IFR)	Sorghum	jgi|Sorbi1|5035449|Sb03g008740	jgi|Sorbi1|5035449|Sb03g008740	SDR460A	5	235	497.8	pf01073	7	85	33.3
SDR460A (PLR-IFR)	Sorghum	jgi|Sorbi1|5059569|Sb08g016160	jgi|Sorbi1|5059569|Sb08g016160	SDR460A				pf01370	131	240	33.1
SDR460A (PLR-IFR)	Sorghum	jgi|Sorbi1|5052823|Sb03g008760	jgi|Sorbi1|5052823|Sb03g008760	SDR460A	7	309	610.3	pf01370	8	87	31.9
SDR460A (PLR-IFR)	Sorghum	jgi|Sorbi1|5036350|Sb03g029820	jgi|Sorbi1|5036350|Sb03g029820	SDR460A	7	251	531.6	pf01370	8	89	31.8
SDR460A (PLR-IFR)	Sorghum	jgi|Sorbi1|5037092|Sb03g043200	jgi|Sorbi1|5037092|Sb03g043200	SDR460A	12	314	642.2	pf01370	13	94	29.3
SDR460A (PLR-IFR)	Sorghum	jgi|Sorbi1|5059570|Sb08g016170	jgi|Sorbi1|5059570|Sb08g016170	SDR460A	5	590	689.3	pf01370	6	107	28.7
SDR460A (PLR-IFR)	Sorghum	jgi|Sorbi1|5035450|Sb03g008750	jgi|Sorbi1|5035450|Sb03g008750	SDR460A	47	334	482.2	pf01370	48	125	26.8
SDR460A (PLR-IFR)	Vitis	GSVIVT01023800001	GSVIVT01023800001	SDR460A	4	306	716.7	pf01370	5	83	32
SDR460A (PLR-IFR)	Vitis	GSVIVT01023790001	GSVIVT01023790001	SDR460A	6	308	718.9	pf01370	7	88	30.9
SDR460A (PLR-IFR)	Vitis	GSVIVT01023795001	GSVIVT01023795001	SDR460A	6	306	724.5	pf01073	8	86	30.4
SDR460A (PLR-IFR)	Vitis	GSVIVT01009731001	GSVIVT01009731001	SDR460A	6	308	713.3	pf01370	7	86	29.3
SDR460A (PLR-IFR)	Vitis	GSVIVT01023793001	GSVIVT01023793001	SDR460A	6	308	716.5	pf01370	7	88	28.9
SDR460A (PLR-IFR)	Vitis	GSVIVT01029357001	GSVIVT01029357001	SDR460A	5	312	662.1	pf01370	6	113	27.7
SDR460A (PLR-IFR)	Vitis	GSVIVT01022411001	GSVIVT01022411001	SDR460A	7	306	558.2	pf01073	9	90	27.1
SDR460A (PLR-IFR)	Vitis	GSVIVT01037060001	GSVIVT01037060001					pf01073	34	132	26.3
SDR460A (PLR-IFR)	Vitis	GSVIVT01008238001	GSVIVT01008238001	SDR460A	22	326	593.5	pf01370	24	106	26.2
SDR460A (PLR-IFR)	Vitis	GSVIVT01011958001	GSVIVT01011958001	SDR460A	12	315	571.5	pf01370	13	93	24.8
SDR460A (PLR-IFR)	Vitis	GSVIVT01025819001	GSVIVT01025819001	SDR460A	15	319	541.4	pf01370	15	122	23.1
SDR460A (PLR-IFR)	Vitis	GSVIVT01022644001	GSVIVT01022644001	SDR460A	5	312	662.6	pf01370	6	113	22.5
SDR460A (PLR-IFR)	Vitis	GSVIVT01023796001	GSVIVT01023796001					pf01370	7	85	22.3
SDR460A (PLR-IFR)	Vitis	GSVIVT01023789001	GSVIVT01023789001	SDR460A	5	307	576.2	pf01370	6	85	20.8
SDR460A (PLR-IFR)	Zea	GRMZM2G114588	GRMZM2G114588_P01					pf01370	16	100	32.1
SDR460A (PLR-IFR)	Zea	GRMZM2G004036	GRMZM2G004036_P01					pf01370	15	103	31.3
SDR460A (PLR-IFR)	Zea	AC226235.2_FGP001	AC226235.2_FGP001	SDR460A	7	309	615.5	pf01073	9	92	30.5
SDR460A (PLR-IFR)	Zea	GRMZM2G326116	GRMZM2G326116_P01	SDR460A	5	312	612.3	pf01370	6	112	27
SDR460A (PLR-IFR)	Zea	GRMZM2G093488	GRMZM2G093488_P01					pf01370	13	107	24.3
SDR460A (PLR-IFR)	Zea	GRMZM2G351660	GRMZM2G351660_P02					pf01370	6	95	22.8
SDR460A (PLR-IFR)	Zea	GRMZM2G408497	GRMZM2G408497_P01					pf01370	6	98	22
AT1G49670.1	Arabidopsis	AT1G49670	AT1G49670.1					pf00106	9	183	83.6	classical	7	204	153.2
AT1G49670.1	Chlamydomonas	Au9.Cre16.g677950	Au9.Cre16.g677950					pf00106	5	171	83.1	classical	3	260	135.5
AT1G49670.1	Glycine	Glyma02g15070	Glyma02g15070.1|PAC:16248122					pf00106	9	183	76.1	classical	7	205	141.8
AT1G49670.1	Oryza	LOC_Os09g28570	LOC_Os09g28570.1|13109.m02817|protein					pf00106	9	183	70.7	classical	7	237	149.7
AT1G49670.1	Physcomitrella	jgi|Phypa1_1|234045|estExt_fgenesh2_pg.C_1150007	jgi|Phypa1_1|234045|estExt_fgenesh2_pg.C_1150007					pf00106	8	178	105.8	classical	7	249	162.8
AT1G49670.1	Physcomitrella	jgi|Phypa1_1|96022|fgenesh1_pg.scaffold_293000038	jgi|Phypa1_1|96022|fgenesh1_pg.scaffold_293000038									classical	169	246	49.1
AT1G49670.1	Populus	POPTR_0009s10580	POPTR_0009s10580.1					pf00106	9	182	68	classical	7	205	129.1
AT1G49670.1	Selaginella	jgi|Selmo1|414147|fgenesh2_pg.C_scaffold_23000011	jgi|Selmo1|414147|fgenesh2_pg.C_scaffold_23000011					pf00106	387	554	97.2	classical	386	624	172.7
AT1G49670.1	Selaginella	jgi|Selmo1|168073|estExt_Genewise1Plus.C_70124	jgi|Selmo1|168073|estExt_Genewise1Plus.C_70124					pf00106	8	178	93.8	classical	7	199	173.9
AT1G49670.1	Selaginella	jgi|Selmo1|142659|estExt_Genewise1.C_41474	jgi|Selmo1|142659|estExt_Genewise1.C_41474					pf00106	9	178	96	classical	7	201	140.4
AT1G49670.1	Selaginella	jgi|Selmo1|411497|fgenesh2_pg.C_scaffold_15000099	jgi|Selmo1|411497|fgenesh2_pg.C_scaffold_15000099					pf00106	739	832	36.9	classical	751	832	48.5
AT1G49670.1	Sorghum	jgi|Sorbi1|5051289|Sb02g026720	jgi|Sorbi1|5051289|Sb02g026720					pf00106	9	183	77.5	classical	7	237	161.6
AT1G49670.1	Sorghum	jgi|Sorbi1|5033946|Sb02g026730	jgi|Sorbi1|5033946|Sb02g026730					pf00106	9	183	73.9	classical	7	237	161.3
AT1G49670.1	Vitis	GSVIVT01031760001	GSVIVT01031760001					pf00106	9	183	81.1	classical	7	205	153.7
AT1G49670.1	Zea	GRMZM2G179045	GRMZM2G179045_P01					pf00106	9	183	82.2	classical	7	231	165.2
AT1G49670.1	Zea	GRMZM2G147191	GRMZM2G147191_P01					pf00106	8	182	82.5	classical	7	232	156.5
AT3G01980.1	Arabidopsis	AT3G01980	AT3G01980.1					pf00106	11	177	36.5	classical	21	258	56.1
AT3G01980.1	Oryza	LOC_Os03g63290	LOC_Os03g63290.1|13103.m07015|protein					pf00106	16	190	40.4	classical	15	269	90
AT3G01980.1	Populus	POPTR_0017s09760	POPTR_0017s09760.1									classical	1	139	56.7
AT3G01980.1	Selaginella	jgi|Selmo1|106011|e_gw1.32.417.1	jgi|Selmo1|106011|e_gw1.32.417.1					pf00106	7	120	30.5	classical	42	204	74.9
AT3G01980.1	Sorghum	jgi|Sorbi1|5047699|Sb01g001170	jgi|Sorbi1|5047699|Sb01g001170					pf00106	8	180	40	classical	7	259	90.6
AT3G01980.1	Vitis	GSVIVT01033062001	GSVIVT01033062001					pf00106	7	179	53.9	classical	21	258	85
AT3G01980.1	Zea	GRMZM2G013042	GRMZM2G013042_P01					pf00106	10	183	34.2	classical	9	261	78.9
AT3G01980.1	Zea	GRMZM2G146097	GRMZM2G146097_P01									classical	2	147	64.3
AT3G01980.1	Glycine	Glyma17g11640	Glyma17g11640.1|PAC:16305237					pf00106	8	180	50.5	classical	79	260	73.6
AT3G01980.1	Physcomitrella	jgi|Phypa1_1|217344|estExt_Genewise1.C_1400051	jgi|Phypa1_1|217344|estExt_Genewise1.C_1400051					pf00106	13	183	36.2	classical	73	260	77.3
AT3G01980.1	Populus	POPTR_0001s33550	POPTR_0001s33550.1					pf00106	13	88	23	classical	16	167	70.9
AT4G00560.1	Arabidopsis	AT4G00560	AT4G00560.1					pf01370	7	231	63.4
AT4G00560.1	Chlamydomonas	Au9.Cre17.g718250	Au9.Cre17.g718250					pf01370	3	225	74.6	extended	2	226	97.4
AT4G00560.1	Glycine	Glyma07g08160	Glyma07g08160.1|PAC:16266614					pf01370	6	231	65.5
AT4G00560.1	Glycine	Glyma03g01730	Glyma03g01730.1|PAC:16250802					pf01370	6	230	43.2
AT4G00560.1	Oryza	LOC_Os02g57990	LOC_Os02g57990.1|13102.m06712|protein					pf01370	6	223	83.2	extended	5	227	95.1
AT4G00560.1	Physcomitrella	jgi|Phypa1_1|159664|estExt_fgenesh1_pg.C_140177	jgi|Phypa1_1|159664|estExt_fgenesh1_pg.C_140177					pf01370	10	235	75.2	extended	9	233	97
AT4G00560.1	Populus	POPTR_0014s07550	POPTR_0014s07550.1					pf01370	6	231	76.9
AT4G00560.1	Selaginella	jgi|Selmo1|172571|estExt_Genewise1Plus.C_180595	jgi|Selmo1|172571|estExt_Genewise1Plus.C_180595					pf01370	3	223	78.1	extended	2	221	87.1
AT4G00560.1	Sorghum	jgi|Sorbi1|5056174|Sb04g037940	jgi|Sorbi1|5056174|Sb04g037940					pf01370	14	231	80.5
AT4G00560.1	Vitis	GSVIVT01026821001	GSVIVT01026821001					pf01370	6	225	63.8
AT4G00560.1	Zea	GRMZM2G171662	GRMZM2G171662_P04					pf01370	10	227	74.3
AT4G13250.1 (NYC1)	Arabidopsis	AT5G04900	AT5G04900.1					pf00106	82	251	92.1	classical	80	298	136.8
AT4G13250.1 (NYC1)	Arabidopsis	AT4G13250	AT4G13250.1					pf00106	163	340	73	classical	162	368	105.1
AT4G13250.1 (NYC1)	Chlamydomonas	Au9.Cre12.g517700	Au9.Cre12.g517700					pf00106	121	296	90.2	classical	120	384	177.1
AT4G13250.1 (NYC1)	Chlamydomonas	Au9.Cre14.g608800	Au9.Cre14.g608800					pf00106	115	285	85.1	classical	113	336	138
AT4G13250.1 (NYC1)	Glycine	Glyma15g29900	Glyma15g29900.1|PAC:16299932					pf00106	82	252	84.1	classical	82	299	133.4
AT4G13250.1 (NYC1)	Glycine	Glyma07g09430	Glyma07g09430.1|PAC:16266750					pf00106	182	360	74.4	classical	181	387	112.1
AT4G13250.1 (NYC1)	Glycine	Glyma09g32370	Glyma09g32370.1|PAC:16276928					pf00106	183	361	71.7	classical	182	388	118.1
AT4G13250.1 (NYC1)	Oryza	LOC_Os01g12710	LOC_Os01g12710.1|13101.m01384|protein					pf00106	172	353	72.5	classical	171	377	121.2
AT4G13250.1 (NYC1)	Oryza	LOC_Os03g45194	LOC_Os03g45194.1|13103.m04869|protein					pf00106	76	158	47.7	classical	74	313	106.3
AT4G13250.1 (NYC1)	Physcomitrella	jgi|Phypa1_1|152699|e_gw1.373.14.1	jgi|Phypa1_1|152699|e_gw1.373.14.1					pf00106	22	192	91.7	classical	22	243	144.6
AT4G13250.1 (NYC1)	Physcomitrella	jgi|Phypa1_1|220713|estExt_Genewise1.C_1990001	jgi|Phypa1_1|220713|estExt_Genewise1.C_1990001					pf00106	136	328	78.2	classical	135	455	131.2
AT4G13250.1 (NYC1)	Physcomitrella	jgi|Phypa1_1|45692|gw1.100.151.1	jgi|Phypa1_1|45692|gw1.100.151.1					pf00106	1	170	70.7	classical	1	126	64.9
AT4G13250.1 (NYC1)	Populus	POPTR_0018s08790	POPTR_0018s08790.1					pf00106	188	367	76.6	classical	187	391	128.9
AT4G13250.1 (NYC1)	Populus	POPTR_0008s01480	POPTR_0008s01480.2					pf00106	108	270	71.1	classical	108	317	118.2
AT4G13250.1 (NYC1)	Selaginella	jgi|Selmo1|128787|e_gw1.91.185.1	jgi|Selmo1|128787|e_gw1.91.185.1					pf00106	66	254	82.2	classical	64	275	147.4
AT4G13250.1 (NYC1)	Sorghum	jgi|Sorbi1|5048453|Sb01g013080	jgi|Sorbi1|5048453|Sb01g013080					pf00106	74	244	85.8	classical	72	294	133.8
AT4G13250.1 (NYC1)	Sorghum	jgi|Sorbi1|5052378|Sb03g001100	jgi|Sorbi1|5052378|Sb03g001100					pf00106	180	358	71.7	classical	179	385	119.8
AT4G13250.1 (NYC1)	Vitis	GSVIVT01010106001	GSVIVT01010106001					pf00106	78	248	82.8	classical	76	295	139.2
AT4G13250.1 (NYC1)	Vitis	GSVIVT01015384001	GSVIVT01015384001					pf00106	185	363	69.4	classical	184	390	125.5
AT4G13250.1 (NYC1)	Zea	GRMZM2G065194	GRMZM2G065194_P01					pf00106	74	244	86.1	classical	72	294	134.3
AT4G13250.1 (NYC1)	Zea	GRMZM2G170013	GRMZM2G170013_P01					pf00106	179	356	69.2	classical	178	384	112.5
AT4G20760.1	Arabidopsis	AT4G20760	AT4G20760.1					pf00106	45	228	57.1	classical	44	298	85.6
AT4G20760.1	Chlamydomonas	Au9.Cre16.g675450	Au9.Cre16.g675450					pf00106	5	155	46.1	classical	3	224	130.3
AT4G20760.1	Glycine	Glyma15g14360	Glyma15g14360.1|PAC:16298759					pf00106	38	221	44.6	classical	37	291	79.2
AT4G20760.1	Glycine	Glyma09g03440	Glyma09g03440.1|PAC:16274649					pf00106	67	249	36.7	classical	66	320	65.5
AT4G20760.1	Oryza	LOC_Os12g41590	LOC_Os12g41590.1|13112.m04340|protein					pf00106	27	210	57.8	classical	26	231	85.9
AT4G20760.1	Physcomitrella	jgi|Phypa1_1|103869|fgenesh1_pg.scaffold_5815000001	jgi|Phypa1_1|103869|fgenesh1_pg.scaffold_5815000001					pf00106	2	163	63.9	classical	2	212	106.3
AT4G20760.1	Physcomitrella	jgi|Phypa1_1|126089|e_gw1.58.106.1	jgi|Phypa1_1|126089|e_gw1.58.106.1					pf00106	27	210	65.4	classical	26	232	99
AT4G20760.1	Populus	POPTR_0011s16060	POPTR_0011s16060.1					pf00106	37	220	48.1	classical	36	290	75.7
AT4G20760.1	Selaginella	jgi|Selmo1|92349|e_gw1.13.507.1	jgi|Selmo1|92349|e_gw1.13.507.1					pf00106	35	212	69.6	classical	34	284	92.8
AT4G20760.1	Sorghum	jgi|Sorbi1|5059789|Sb08g020890	jgi|Sorbi1|5059789|Sb08g020890					pf00106	28	211	63.2	classical	27	233	95.1
AT4G20760.1	Vitis	GSVIVT01021771001	GSVIVT01021771001					pf00106	36	219	50.3	classical	35	289	78.1
AT4G20760.1	Zea	GRMZM2G071987	GRMZM2G071987_P01					pf00106	20	203	68	classical	19	273	120.9
AT4G33360.1 (farnesol NAD dehydrogenase)	Arabidopsis	AT4G33360	AT4G33360.1					pf01370	15	241	137	extended	14	234	179.6
AT4G33360.1 (farnesol NAD dehydrogenase)	Glycine	Glyma06g04190	Glyma06g04190.3|PAC:16261659					pf01370	3	229	127.7	extended	2	222	175.5
AT4G33360.1 (farnesol NAD dehydrogenase)	Oryza	LOC_Os03g08624	LOC_Os03g08624.1|13103.m00998|protein					pf01370	3	239	127.6	extended	2	231	171.1
AT4G33360.1 (farnesol NAD dehydrogenase)	Physcomitrella	jgi|Phypa1_1|193687|estExt_gwp_gw1.C_2020001	jgi|Phypa1_1|193687|estExt_gwp_gw1.C_2020001					pf01370	4	230	122.5	extended	3	223	179.2
AT4G33360.1 (farnesol NAD dehydrogenase)	Populus	POPTR_0002s12900	POPTR_0002s12900.1					pf01370	377	608	127.1	extended	376	601	175.8
AT4G33360.1 (farnesol NAD dehydrogenase)	Populus	POPTR_0002s12890	POPTR_0002s12890.1					pf01370	4	192	107.7	extended	3	201	163.4
AT4G33360.1 (farnesol NAD dehydrogenase)	Selaginella	jgi|Selmo1|111632|e_gw1.42.485.1	jgi|Selmo1|111632|e_gw1.42.485.1					pf01370	8	242	105.8	extended	7	232	162.7
AT4G33360.1 (farnesol NAD dehydrogenase)	Sorghum	jgi|Sorbi1|5030365|Sb01g044880	jgi|Sorbi1|5030365|Sb01g044880					pf01370	3	229	127.6	extended	2	222	179.9
AT4G33360.1 (farnesol NAD dehydrogenase)	Sorghum	jgi|Sorbi1|5050063|Sb01g044900	jgi|Sorbi1|5050063|Sb01g044900					pf01370	56	282	126.7	extended	55	275	165.2
AT4G33360.1 (farnesol NAD dehydrogenase)	Vitis	GSVIVT01009520001	GSVIVT01009520001					pf01370	3	236	113.4	extended	2	229	162.5
AT4G33360.1 (farnesol NAD dehydrogenase)	Zea	GRMZM2G109589	GRMZM2G109589_P01					pf01370	3	229	125.4	extended	2	222	175.2
AT5G04070.1	Arabidopsis	AT5G15940	AT5G15940.1					pf00106	61	204	59.2	classical	60	206	77.5
AT5G04070.1	Arabidopsis	AT5G04070	AT5G04070.1					pf00106	60	203	57.4	classical	59	201	69.1
AT5G04070.1	Glycine	Glyma06g13190	Glyma06g13190.1|PAC:16262767					pf00106	82	225	62.4	classical	81	353	77.9
AT5G04070.1	Glycine	Glyma04g41620	Glyma04g41620.1|PAC:16257547					pf00106	48	191	61.3	classical	47	189	77.2
AT5G04070.1	Oryza	LOC_Os09g17750	LOC_Os09g17750.1|13109.m01707|protein					pf00106	63	206	64.2	classical	62	340	86.1
AT5G04070.1	Physcomitrella	jgi|Phypa1_1|149828|e_gw1.306.12.1	jgi|Phypa1_1|149828|e_gw1.306.12.1					pf00106	46	189	45.3	classical	44	103	53.5
AT5G04070.1	Populus	POPTR_0001s45770	POPTR_0001s45770.1					pf00106	61	205	58.7	classical	147	332	45.4
AT5G04070.1	Selaginella	jgi|Selmo1|429549|fgenesh2_pg.C_scaffold_116000039	jgi|Selmo1|429549|fgenesh2_pg.C_scaffold_116000039					pf00106	40	180	50.6	classical	39	304	86.7
AT5G04070.1	Sorghum	jgi|Sorbi1|5033650|Sb02g022590	jgi|Sorbi1|5033650|Sb02g022590					pf00106	55	200	64.3	classical	54	301	90.7
AT5G04070.1	Vitis	GSVIVT01035561001	GSVIVT01035561001					pf00106	45	191	60.2	classical	43	315	74.6
AT5G04070.1	Zea	GRMZM2G053958	GRMZM2G053958_P01					pf00106	55	198	63.8	classical	54	303	82.9
Unclassified	Chlamydomonas	Au9.Cre01.g028600	Au9.Cre01.g028600					pf00106	18	184	94.6	classical	17	261	192.1	Accessions not recognized by SDR initiative HMM without clear homologues in Angiosperms genome
Unclassified	Chlamydomonas	Au9.Cre26.g772600	Au9.Cre26.g772600					pf00106	18	198	81	classical	16	285	179.2	Accessions not recognized by SDR initiative HMM without clear homologues in Angiosperms genome
Unclassified	Chlamydomonas	Au9.Cre01.g047600	Au9.Cre01.g047600					pf00106	4	169	76.8	classical	2	243	166.1	Accessions not recognized by SDR initiative HMM without clear homologues in Angiosperms genome
Unclassified	Chlamydomonas	Au9.Cre13.g569350	Au9.Cre13.g569350					pf01370	19	271	73.8	extended	18	263	127.5	Accessions not recognized by SDR initiative HMM without clear homologues in Angiosperms genome
Unclassified	Chlamydomonas	Au9.Cre27.g775000	Au9.Cre27.g775000					pf00106	9	204	70.2	classical	9	243	126.8	Accessions not recognized by SDR initiative HMM without clear homologues in Angiosperms genome
Unclassified	Chlamydomonas	Au9.Cre09.g397400	Au9.Cre09.g397400					pf00106	5	161	63.3	classical	3	331	119.1	Accessions not recognized by SDR initiative HMM without clear homologues in Angiosperms genome
Unclassified	Chlamydomonas	Au9.Cre13.g587700	Au9.Cre13.g587700					pf00106	39	184	52.4	classical	39	294	83.1	Accessions not recognized by SDR initiative HMM without clear homologues in Angiosperms genome
Unclassified	Chlamydomonas	Au9.Cre03.g162300	Au9.Cre03.g162300					pf00106	61	200	50.4	classical	60	265	82.6	Accessions not recognized by SDR initiative HMM without clear homologues in Angiosperms genome
Unclassified	Chlamydomonas	Au9.Cre08.g360300	Au9.Cre08.g360300					pf00106	28	100	33.4	classical	27	264	75.1	Accessions not recognized by SDR initiative HMM without clear homologues in Angiosperms genome
Unclassified	Chlamydomonas	Au9.Cre08.g384850	Au9.Cre08.g384850									classical	1584	1801	126.5	Reannotated sequence (Cre08.g384850.t1.2) recognized by pf00106 HMM
Unclassified	Chlamydomonas	Au9.Cre14.g610500	Au9.Cre14.g610500					pf00106	103	168	33.2	classical	102	167	51.1	Accessions not recognized by SDR initiative HMM without clear homologues in Angiosperms genome
Unclassified	Chlamydomonas	Au9.Cre12.g491100	Au9.Cre12.g491100					pf00106	57	99	23.7	classical	56	95	43.9	Accessions not recognized by SDR initiative HMM without clear homologues in Angiosperms genome
Unclassified	Chlamydomonas	Au9.Cre01.g067450	Au9.Cre01.g067450					pf01073	36	215	79	extended	34	214	95.2	Small homology with the SDR42E family
Unclassified	Chlamydomonas	Au9.Cre11.g477200	Au9.Cre11.g477200					pf01073	10	87	26.9					High homology with the PLR-IFR familiy
Unclassified	Chlamydomonas	Au9.Cre03.g150500	Au9.Cre03.g150500					pf01370	5	175	72	extended	4	173	87.4	Accessions not recognized by SDR initiative HMM without clear homologues in Angiosperms genome
Unclassified	Chlamydomonas	Au9.Cre07.g352450	Au9.Cre07.g352450					pf00106	37	207	90.7	classical	36	228	138.1	Accessions not recognized by SDR initiative HMM without clear homologues in Angiosperms genome
Unclassified	Physcomitrella	jgi|Phypa1_1|158032|e_gw1.3504.2.1	jgi|Phypa1_1|158032|e_gw1.3504.2.1					pf00106	9	168	104.7	classical	7	178	161.5	Accessions not recognized by SDR initiative HMM without clear homologues in Angiosperms genome
Unclassified	Physcomitrella	jgi|Phypa1_1|104365|fgenesh1_pg.scaffold_11748000001	jgi|Phypa1_1|104365|fgenesh1_pg.scaffold_11748000001					pf00106	148	243	49.9	classical	148	237	68.7	Accessions not recognized by SDR initiative HMM without clear homologues in Angiosperms genome
Unclassified	Physcomitrella	jgi|Phypa1_1|158173|e_gw1.5272.1.1	jgi|Phypa1_1|158173|e_gw1.5272.1.1					pf00106	3	79	39.2	classical	4	140	85.1	Accessions not recognized by SDR initiative HMM without clear homologues in Angiosperms genome
Unclassified	Physcomitrella	jgi|Phypa1_1|158233|e_gw1.6715.2.1	jgi|Phypa1_1|158233|e_gw1.6715.2.1									classical	1	120	90	Accessions not recognized by SDR initiative HMM without clear homologues in Angiosperms genome
Unclassified	Selaginella	jgi|Selmo1|271112|estExt_fgenesh1_kg.C_260001	jgi|Selmo1|271112|estExt_fgenesh1_kg.C_260001					pf01073	4	129	38.4
